# Supplementary material for: 3-Nitro-2-phenyl­chroman
Source: Acta Crystallogr Sect E Struct Rep Online. 2012 May 16;68(Pt 6):o1742. doi: 10.1107/S1600536812020806 (PMC3379329; doi:10.1107/S1600536812020806)
Supplement: Supplementary file 1 [file e-68-o1742-sup1.cif]

##############################################################################
#                                                                            #
# This CIF contains the data in a paper accepted for publication in          #
# Acta Crystallographica Section E. It conforms to the requirements of       #
# Notes for Authors for Acta Crystallographica Section E, and has been       #
# peer reviewed under the auspices of the IUCr Commission on Journals.       #
#                                                                            #
# Full details of the Crystallographic Information File format               #
# are given in the paper "The Crystallographic Information File (CIF):       #
# a New Standard Archive File for Crystallography" by S. R. Hall, F. H.      #
# Allen and I. D. Brown [Acta Cryst. (1991), A47, 655-685].                  #
#                                                                            #
# The current version of the core CIF dictionary is obtainable from          #
# ftp://ftp.iucr.org/pub/cif_core.dic.                                       #
#                                                                            #
# Software is freely available for graphical display of the structure(s)     #
# in this CIF. For information consult the CIF software page                 #
# http://www.iucr.org/resources/cif/software.                                #
#                                                                            #
# This file may be used for bona fide research purposes within the           #
# scientific community so long as proper attribution is given to the journal # 
# article from which it was obtained.                                        #
#                                                                            #
##############################################################################
data_global
_audit_creation_method     SHELXL-97
_journal_data_validation_number     ?
_journal_date_recd_electronic     2012-05-08
_journal_date_accepted     2012-05-08
_journal_name_full     'Acta Crystallographica, Section E'
_journal_year     2012
_journal_volume     68
_journal_issue      6
_journal_page_first     o1742
_journal_page_last     o1742
_journal_paper_category     QO
_journal_paper_doi     10.1107/S1600536812020806
_journal_coeditor_code     TK5093
_publ_contact_author_name     'Pei-Hua Zhao'
_publ_contact_author_address
;
Research Center for Engineering Technology of Polymeric
Composites of Shanxi Province
College of Materials Science and Engineering
North University of China
Taiyuan 030051
People's Republic of China
;
_publ_contact_author_email     zph2004@yahoo.com.cn
_publ_contact_author_fax     ' '
_publ_contact_author_phone     ' '
_publ_section_title
;
3-Nitro-2-phenylchroman
;
loop_
    _publ_author_name
    _publ_author_footnote
    _publ_author_address
    'Pei-Hua Zhao' .
;
Research Center for Engineering Technology of Polymeric
Composites of Shanxi Province
College of Materials Science and Engineering
North University of China
Taiyuan 030051
People's Republic of China
;
    'Er-Jun Hao' .
;
Key Laboratory of Green Chemical Media and Reactions,
Ministry of Education
College of Chemistry and Environmental Science
Henan Normal University
Xinxiang 453007
People's Republic of China
;
    'Ya-Qing Liu' .
;
Research Center for Engineering Technology of Polymeric
Composites of Shanxi Province
College of Materials Science and Engineering
North University of China
Taiyuan 030051
People's Republic of China
;
    'Gui-Zhe Zhao' .
;
Research Center for Engineering Technology of Polymeric
Composites of Shanxi Province
College of Materials Science and Engineering
North University of China
Taiyuan 030051
People's Republic of China
;
data_I
_chemical_name_systematic
;
3-Nitro-2-phenylchroman
;
_chemical_name_common     ?
_chemical_formula_moiety     'C15 H13 N O3'
_chemical_formula_sum     'C15 H13 N O3'
_chemical_formula_iupac     'C15 H13 N O3'
_chemical_formula_weight     255.26
_chemical_melting_point     ?
_symmetry_cell_setting     triclinic
_symmetry_space_group_name_H-M     'P -1'
_symmetry_space_group_name_Hall     '-P 1'
loop_
    _symmetry_equiv_pos_as_xyz
    'x, y, z'
    '-x, -y, -z'
_cell_length_a     5.3769(11)
_cell_length_b     10.105(2)
_cell_length_c     12.320(3)
_cell_angle_alpha     70.85(3)
_cell_angle_beta     82.89(3)
_cell_angle_gamma     84.87(3)
_cell_volume     626.6(2)
_cell_formula_units_Z     2
_cell_measurement_reflns_used     1554
_cell_measurement_theta_min     3.4824
_cell_measurement_theta_max     27.9785
_cell_measurement_temperature     293(2)
_exptl_crystal_description     Prism
_exptl_crystal_colour     Colourless
_exptl_crystal_size_max     0.20
_exptl_crystal_size_mid     0.20
_exptl_crystal_size_min     0.10
_exptl_crystal_density_diffrn     1.353
_exptl_crystal_density_meas     ?
_exptl_crystal_density_method     'not measured'
_exptl_crystal_F_000     268
_exptl_absorpt_coefficient_mu     0.095
_exptl_absorpt_correction_type     multi-scan
_exptl_absorpt_process_details     '(Crystalclear; Rigaku/MSC, 2005)'
_exptl_absorpt_correction_T_min     0.9812
_exptl_absorpt_correction_T_max     0.9906
_exptl_special_details
;
;
_diffrn_ambient_temperature     293(2)
_diffrn_radiation_type     MoK\a
_diffrn_radiation_wavelength     0.71073
_diffrn_radiation_source     'rotating anode'
_diffrn_radiation_monochromator     confocal
_diffrn_measurement_device_type     'Rigaku Saturn'
_diffrn_measurement_method     '\w scans'
_diffrn_detector_area_resol_mean     ?
_diffrn_reflns_number     5249
_diffrn_reflns_av_R_equivalents     0.0528
_diffrn_reflns_av_sigmaI/netI     0.0929
_diffrn_reflns_theta_min     3.17
_diffrn_reflns_theta_max     25.02
_diffrn_reflns_theta_full     25.02
_diffrn_measured_fraction_theta_max     0.993
_diffrn_measured_fraction_theta_full     0.993
_diffrn_reflns_limit_h_min     -6
_diffrn_reflns_limit_h_max     6
_diffrn_reflns_limit_k_min     -11
_diffrn_reflns_limit_k_max     10
_diffrn_reflns_limit_l_min     -14
_diffrn_reflns_limit_l_max     14
_diffrn_standards_number     0
_diffrn_standards_interval_count     0
_diffrn_standards_interval_time     0
_diffrn_standards_decay_%     0
_refine_special_details
;
Refinement of <i>F</i>^2^ against ALL reflections. The weighted <i>R</i>-factor
<i>wR</i> and goodness of fit <i>S</i> are based on <i>F</i>^2^, conventional
<i>R</i>-factors <i>R</i> are based on <i>F</i>, with <i>F</i> set to zero for
negative <i>F</i>^2^. The threshold expression of <i>F</i>^2^ >
\s(<i>F</i>^2^) is used only for calculating <i>R</i>-factors(gt) <i>etc</i>.
and is not relevant to the choice of reflections for refinement.
<i>R</i>-factors based on <i>F</i>^2^ are statistically about twice as large
as those based on <i>F</i>, and <i>R</i>- factors based on ALL data will be
even larger.
;
_reflns_number_total     2205
_reflns_number_gt     912
_reflns_threshold_expression     I>2\s(I)
_refine_ls_structure_factor_coef     Fsqd
_refine_ls_matrix_type     full
_refine_ls_R_factor_all     0.1152
_refine_ls_R_factor_gt     0.0554
_refine_ls_wR_factor_gt     0.1257
_refine_ls_wR_factor_ref     0.1516
_refine_ls_goodness_of_fit_ref     1.073
_refine_ls_restrained_S_all     1.073
_refine_ls_number_reflns     2205
_refine_ls_number_parameters     172
_refine_ls_number_restraints     0
_refine_ls_hydrogen_treatment     constr
_refine_ls_weighting_scheme     calc
_refine_ls_weighting_details
         'calc w=1/[\s^2^(Fo^2^)+(0.0551P)^2^+0.0000P] where P=(Fo^2^+2Fc^2^)/3'
_atom_sites_solution_hydrogens     geom
_atom_sites_solution_primary     direct
_atom_sites_solution_secondary     difmap
_refine_ls_shift/su_max     0.000
_refine_ls_shift/su_mean     0.000
_refine_diff_density_max     0.467
_refine_diff_density_min     -0.308
_refine_ls_extinction_method     none
_refine_ls_extinction_coef     ?
loop_
    _atom_type_symbol
    _atom_type_description
    _atom_type_scat_dispersion_real
    _atom_type_scat_dispersion_imag
    _atom_type_scat_source
    'C' 'C' 0.0033 0.0016
                         'International Tables Vol C Tables 4.2.6.8 and 6.1.1.4'
    'H' 'H' 0.0000 0.0000
                         'International Tables Vol C Tables 4.2.6.8 and 6.1.1.4'
    'O' 'O' 0.0106 0.0060
                         'International Tables Vol C Tables 4.2.6.8 and 6.1.1.4'
    'F' 'F' 0.0171 0.0103
                         'International Tables Vol C Tables 4.2.6.8 and 6.1.1.4'
_computing_data_collection     'CrystalClear (Rigaku/MSC, 2005)'
_computing_cell_refinement     'CrystalClear (Rigaku/MSC, 2005)'
_computing_data_reduction     'CrystalClear (Rigaku/MSC, 2005)'
_computing_structure_solution     'SHELXS97 (Sheldrick, 2008)'
_computing_structure_refinement     'SHELXL97 (Sheldrick, 2008)'
_computing_molecular_graphics     'SHELXTL (Sheldrick, 2008)'
_computing_publication_material     'SHELXTL (Sheldrick, 2008)'
loop_
    _atom_site_type_symbol
    _atom_site_label
    _atom_site_fract_x
    _atom_site_fract_y
    _atom_site_fract_z
    _atom_site_U_iso_or_equiv
    _atom_site_adp_type
    _atom_site_calc_flag
    _atom_site_refinement_flags
    _atom_site_occupancy
    _atom_site_symmetry_multiplicity
    _atom_site_disorder_assembly
    _atom_site_disorder_group
    O O1 0.1296(3) 0.85831(18) 0.15383(15) 0.0443(5) Uani d . 1 1 . .
    O O2 0.6208(5) 0.6744(3) 0.4385(2) 0.0835(8) Uani d . 1 1 . .
    O O3 0.2445(5) 0.6648(3) 0.5113(2) 0.0841(9) Uani d . 1 1 . .
    N N1 0.4007(6) 0.6773(2) 0.4307(2) 0.0491(7) Uani d . 1 1 . .
    C C1 0.0165(5) 0.7495(3) 0.1373(2) 0.0399(7) Uani d . 1 1 . .
    C C2 -0.1198(6) 0.7845(3) 0.0429(2) 0.0512(8) Uani d . 1 1 . .
    H H2 -0.1301 0.8766 -0.0060 0.061 Uiso calc R 1 1 . .
    C C3 -0.2397(6) 0.6827(4) 0.0218(3) 0.0644(10) Uani d . 1 1 . .
    H H3 -0.3332 0.7058 -0.0412 0.077 Uiso calc R 1 1 . .
    C C4 -0.2215(7) 0.5453(3) 0.0943(3) 0.0667(10) Uani d . 1 1 . .
    H H4 -0.3032 0.4759 0.0805 0.080 Uiso calc R 1 1 . .
    C C5 -0.0821(6) 0.5123(3) 0.1865(3) 0.0542(9) Uani d . 1 1 . .
    H H5 -0.0692 0.4197 0.2344 0.065 Uiso calc R 1 1 . .
    C C6 0.0406(5) 0.6137(3) 0.2101(2) 0.0401(7) Uani d . 1 1 . .
    C C7 0.1895(5) 0.5749(3) 0.3130(2) 0.0456(8) Uani d . 1 1 . .
    H H7A 0.0780 0.5414 0.3834 0.055 Uiso calc R 1 1 . .
    H H7B 0.3127 0.4998 0.3097 0.055 Uiso calc R 1 1 . .
    C C8 0.3187(7) 0.6980(3) 0.3148(3) 0.0594(9) Uani d . 1 1 . .
    H H8 0.4734 0.7018 0.2629 0.071 Uiso calc R 1 1 . .
    C C9 0.1824(7) 0.8331(3) 0.2685(3) 0.0637(10) Uani d . 1 1 . .
    H H9 0.0198 0.8268 0.3151 0.076 Uiso calc R 1 1 . .
    C C10 0.3006(6) 0.9590(3) 0.2757(3) 0.0467(8) Uani d . 1 1 . .
    C C11 0.1942(6) 1.0227(3) 0.3531(3) 0.0658(10) Uani d . 1 1 . .
    H H11 0.0462 0.9899 0.3978 0.079 Uiso calc R 1 1 . .
    C C12 0.3002(8) 1.1345(4) 0.3669(3) 0.0782(12) Uani d . 1 1 . .
    H H12 0.2248 1.1764 0.4205 0.094 Uiso calc R 1 1 . .
    C C13 0.5127(7) 1.1822(3) 0.3026(3) 0.0679(11) Uani d . 1 1 . .
    H H13 0.5866 1.2567 0.3125 0.081 Uiso calc R 1 1 . .
    C C14 0.6212(6) 1.1230(4) 0.2231(3) 0.0676(10) Uani d . 1 1 . .
    H H14 0.7674 1.1577 0.1778 0.081 Uiso calc R 1 1 . .
    C C15 0.5138(7) 1.0110(3) 0.2099(3) 0.0606(9) Uani d . 1 1 . .
    H H15 0.5882 0.9706 0.1552 0.073 Uiso calc R 1 1 . .
loop_
    _atom_site_aniso_label
    _atom_site_aniso_U_11
    _atom_site_aniso_U_22
    _atom_site_aniso_U_33
    _atom_site_aniso_U_12
    _atom_site_aniso_U_13
    _atom_site_aniso_U_23
    O1 0.0569(13) 0.0382(11) 0.0365(11) -0.0084(10) -0.0131(10) -0.0056(9)
    O2 0.0496(16) 0.101(2) 0.094(2) 0.0026(13) -0.0252(15) -0.0196(15)
    O3 0.094(2) 0.103(2) 0.0542(15) -0.0355(16) 0.0116(15) -0.0226(14)
    N1 0.0566(19) 0.0415(15) 0.0463(17) -0.0090(13) -0.0147(15) -0.0052(12)
    C1 0.0473(18) 0.0380(17) 0.0373(17) -0.0044(14) -0.0070(14) -0.0143(14)
    C2 0.070(2) 0.0444(17) 0.0413(18) -0.0029(16) -0.0167(16) -0.0128(15)
    C3 0.083(3) 0.066(2) 0.052(2) -0.006(2) -0.0293(19) -0.0204(19)
    C4 0.087(3) 0.058(2) 0.069(2) -0.0154(19) -0.028(2) -0.0283(19)
    C5 0.067(2) 0.0424(18) 0.053(2) -0.0135(16) -0.0101(18) -0.0110(15)
    C6 0.0431(18) 0.0395(16) 0.0384(17) -0.0048(14) -0.0057(14) -0.0120(14)
    C7 0.0541(19) 0.0345(16) 0.0472(18) -0.0075(14) -0.0133(15) -0.0074(14)
    C8 0.084(3) 0.048(2) 0.049(2) -0.0038(18) -0.0345(18) -0.0092(16)
    C9 0.097(3) 0.045(2) 0.051(2) -0.0102(19) -0.032(2) -0.0076(16)
    C10 0.060(2) 0.0340(16) 0.0442(18) -0.0099(16) -0.0170(17) -0.0037(14)
    C11 0.061(2) 0.065(2) 0.070(2) -0.0217(19) 0.008(2) -0.019(2)
    C12 0.106(3) 0.064(2) 0.072(3) -0.022(2) 0.012(2) -0.034(2)
    C13 0.082(3) 0.056(2) 0.071(2) -0.027(2) -0.018(2) -0.018(2)
    C14 0.046(2) 0.068(2) 0.081(3) -0.0128(19) -0.003(2) -0.013(2)
    C15 0.074(3) 0.049(2) 0.060(2) 0.0029(19) -0.003(2) -0.0217(17)
_geom_special_details
;
All e.s.d.'s (except the e.s.d. in the dihedral angle between two l.s. planes)
are estimated using the full covariance matrix. The cell e.s.d.'s are taken
into account individually in the estimation of e.s.d.'s in distances, angles
and torsion angles; correlations between e.s.d.'s in cell parameters are only
used when they are defined by crystal symmetry. An approximate (isotropic)
treatment of cell e.s.d.'s is used for estimating e.s.d.'s involving l.s.
planes.
;
loop_
    _geom_bond_atom_site_label_1
    _geom_bond_atom_site_label_2
    _geom_bond_site_symmetry_2
    _geom_bond_distance
    _geom_bond_publ_flag
    O1 C1 . 1.385(3) ?
    O1 C9 . 1.411(3) ?
    O2 N1 . 1.196(3) ?
    O3 N1 . 1.199(3) ?
    N1 C8 . 1.490(3) ?
    C1 C6 . 1.376(4) ?
    C1 C2 . 1.381(4) ?
    C2 C3 . 1.370(4) ?
    C2 H2 . 0.9300 ?
    C3 C4 . 1.385(4) ?
    C3 H3 . 0.9300 ?
    C4 C5 . 1.371(4) ?
    C4 H4 . 0.9300 ?
    C5 C6 . 1.391(4) ?
    C5 H5 . 0.9300 ?
    C6 C7 . 1.507(4) ?
    C7 C8 . 1.486(4) ?
    C7 H7A . 0.9700 ?
    C7 H7B . 0.9700 ?
    C8 C9 . 1.463(4) ?
    C8 H8 . 0.9800 ?
    C9 C10 . 1.505(4) ?
    C9 H9 . 0.9800 ?
    C10 C15 . 1.359(4) ?
    C10 C11 . 1.361(4) ?
    C11 C12 . 1.376(4) ?
    C11 H11 . 0.9300 ?
    C12 C13 . 1.338(5) ?
    C12 H12 . 0.9300 ?
    C13 C14 . 1.356(5) ?
    C13 H13 . 0.9300 ?
    C14 C15 . 1.379(4) ?
    C14 H14 . 0.9300 ?
    C15 H15 . 0.9300 ?
loop_
    _geom_angle_atom_site_label_1
    _geom_angle_atom_site_label_2
    _geom_angle_atom_site_label_3
    _geom_angle_site_symmetry_1
    _geom_angle_site_symmetry_3
    _geom_angle
    _geom_angle_publ_flag
    C1 O1 C9 . . 114.2(2) ?
    O2 N1 O3 . . 123.1(3) ?
    O2 N1 C8 . . 118.0(3) ?
    O3 N1 C8 . . 118.9(3) ?
    C6 C1 C2 . . 121.8(3) ?
    C6 C1 O1 . . 121.8(2) ?
    C2 C1 O1 . . 116.3(3) ?
    C3 C2 C1 . . 119.7(3) ?
    C3 C2 H2 . . 120.2 ?
    C1 C2 H2 . . 120.2 ?
    C2 C3 C4 . . 119.9(3) ?
    C2 C3 H3 . . 120.1 ?
    C4 C3 H3 . . 120.1 ?
    C5 C4 C3 . . 119.6(3) ?
    C5 C4 H4 . . 120.2 ?
    C3 C4 H4 . . 120.2 ?
    C4 C5 C6 . . 121.7(3) ?
    C4 C5 H5 . . 119.2 ?
    C6 C5 H5 . . 119.2 ?
    C1 C6 C5 . . 117.4(3) ?
    C1 C6 C7 . . 122.1(2) ?
    C5 C6 C7 . . 120.6(3) ?
    C8 C7 C6 . . 110.6(2) ?
    C8 C7 H7A . . 109.5 ?
    C6 C7 H7A . . 109.5 ?
    C8 C7 H7B . . 109.5 ?
    C6 C7 H7B . . 109.5 ?
    H7A C7 H7B . . 108.1 ?
    C9 C8 C7 . . 114.6(3) ?
    C9 C8 N1 . . 112.6(3) ?
    C7 C8 N1 . . 111.7(2) ?
    C9 C8 H8 . . 105.7 ?
    C7 C8 H8 . . 105.7 ?
    N1 C8 H8 . . 105.7 ?
    O1 C9 C8 . . 112.2(2) ?
    O1 C9 C10 . . 109.2(2) ?
    C8 C9 C10 . . 116.0(3) ?
    O1 C9 H9 . . 106.3 ?
    C8 C9 H9 . . 106.3 ?
    C10 C9 H9 . . 106.3 ?
    C15 C10 C11 . . 117.9(3) ?
    C15 C10 C9 . . 122.9(3) ?
    C11 C10 C9 . . 119.2(3) ?
    C10 C11 C12 . . 121.6(3) ?
    C10 C11 H11 . . 119.2 ?
    C12 C11 H11 . . 119.2 ?
    C13 C12 C11 . . 119.4(3) ?
    C13 C12 H12 . . 120.3 ?
    C11 C12 H12 . . 120.3 ?
    C12 C13 C14 . . 120.6(3) ?
    C12 C13 H13 . . 119.7 ?
    C14 C13 H13 . . 119.7 ?
    C13 C14 C15 . . 119.7(3) ?
    C13 C14 H14 . . 120.2 ?
    C15 C14 H14 . . 120.2 ?
    C10 C15 C14 . . 120.8(3) ?
    C10 C15 H15 . . 119.6 ?
    C14 C15 H15 . . 119.6 ?
loop_
    _geom_torsion_atom_site_label_1
    _geom_torsion_atom_site_label_2
    _geom_torsion_atom_site_label_3
    _geom_torsion_atom_site_label_4
    _geom_torsion_site_symmetry_1
    _geom_torsion_site_symmetry_2
    _geom_torsion_site_symmetry_3
    _geom_torsion_site_symmetry_4
    _geom_torsion
    _geom_torsion_publ_flag
    C9 O1 C1 C6 . . . . -23.5(4) ?
    C9 O1 C1 C2 . . . . 157.1(3) ?
    C6 C1 C2 C3 . . . . 1.4(4) ?
    O1 C1 C2 C3 . . . . -179.2(3) ?
    C1 C2 C3 C4 . . . . -0.7(5) ?
    C2 C3 C4 C5 . . . . -0.3(5) ?
    C3 C4 C5 C6 . . . . 0.6(5) ?
    C2 C1 C6 C5 . . . . -1.1(4) ?
    O1 C1 C6 C5 . . . . 179.5(2) ?
    C2 C1 C6 C7 . . . . 179.9(3) ?
    O1 C1 C6 C7 . . . . 0.5(4) ?
    C4 C5 C6 C1 . . . . 0.1(4) ?
    C4 C5 C6 C7 . . . . 179.1(3) ?
    C1 C6 C7 C8 . . . . -5.5(4) ?
    C5 C6 C7 C8 . . . . 175.5(3) ?
    C6 C7 C8 C9 . . . . 32.9(4) ?
    C6 C7 C8 N1 . . . . 162.5(3) ?
    O2 N1 C8 C9 . . . . -112.4(3) ?
    O3 N1 C8 C9 . . . . 67.4(4) ?
    O2 N1 C8 C7 . . . . 116.9(3) ?
    O3 N1 C8 C7 . . . . -63.3(4) ?
    C1 O1 C9 C8 . . . . 50.9(4) ?
    C1 O1 C9 C10 . . . . -179.1(2) ?
    C7 C8 C9 O1 . . . . -57.3(4) ?
    N1 C8 C9 O1 . . . . 173.5(3) ?
    C7 C8 C9 C10 . . . . 176.4(3) ?
    N1 C8 C9 C10 . . . . 47.2(4) ?
    O1 C9 C10 C15 . . . . -57.1(4) ?
    C8 C9 C10 C15 . . . . 70.7(4) ?
    O1 C9 C10 C11 . . . . 124.4(3) ?
    C8 C9 C10 C11 . . . . -107.8(4) ?
    C15 C10 C11 C12 . . . . -1.4(5) ?
    C9 C10 C11 C12 . . . . 177.2(3) ?
    C10 C11 C12 C13 . . . . 0.2(6) ?
    C11 C12 C13 C14 . . . . 1.1(6) ?
    C12 C13 C14 C15 . . . . -1.1(6) ?
    C11 C10 C15 C14 . . . . 1.4(5) ?
    C9 C10 C15 C14 . . . . -177.2(3) ?
    C13 C14 C15 C10 . . . . -0.1(5) ?
