# Supplementary material for: 3-Nitro-2-phenyl­chroman
Source: Acta Crystallogr Sect E Struct Rep Online. 2012 May 16;68(Pt 6):o1742. doi: 10.1107/S1600536812020806 (PMC3379329; doi:10.1107/S1600536812020806)
Supplement: Supplementary file 2 [file e-68-o1742-Isup2.hkl]

# 
# h,k,l, Fc-squared, Fo-squared, sigma(Fo-squared) and status flag 
# 
data_I
_shelx_title ' shelxl in P-1' 
_shelx_refln_list_code          4 
_shelx_F_calc_maximum       70.34 
_exptl_crystal_F_000       268.00 
_reflns_d_resolution_high  0.8403 
 
loop_ 
 _symmetry_equiv_pos_as_xyz 
 'x, y, z' 
 '-x, -y, -z' 
 
_cell_length_a     5.3769 
_cell_length_b    10.1054 
_cell_length_c    12.3196 
_cell_angle_alpha  70.848 
_cell_angle_beta   82.895 
_cell_angle_gamma  84.867 
 
_shelx_F_squared_multiplier     1.000 
 
loop_ 
 _refln_index_h 
 _refln_index_k 
 _refln_index_l 
 _refln_F_squared_calc 
 _refln_F_squared_meas 
 _refln_F_squared_sigma 
 _refln_observed_status 
   1   0   0       11.79        9.50      1.49 o 
   2   0   0      243.27      239.29      7.00 o 
   3   0   0        0.79        1.64      0.91 o 
   4   0   0        2.64        4.90      1.50 o 
   5   0   0       10.25        6.56      4.99 o 
   6   0   0        0.73        4.57      4.48 o 
  -6   1   0        1.32        2.25      3.83 o 
  -5   1   0       22.31       13.19     10.20 o 
  -4   1   0        0.30        0.21      1.18 o 
  -3   1   0      147.37      145.60      3.21 o 
  -2   1   0        0.14        0.75      0.75 o 
  -1   1   0     1564.59     1531.89     51.02 o 
   1   1   0        0.65        0.25      0.28 o 
   2   1   0       35.66       29.27      2.00 o 
   3   1   0        8.28        4.90      4.38 o 
   4   1   0        4.16        5.97      4.74 o 
   5   1   0        4.61       13.01      6.68 o 
   6   1   0       10.77       11.04      9.41 o 
  -6   2   0        0.55        1.40      4.38 o 
  -5   2   0        1.56        1.09      1.28 o 
  -4   2   0       31.36       40.94      4.36 o 
  -3   2   0      128.62      128.52      5.27 o 
  -2   2   0        6.96        4.59      1.94 o 
  -1   2   0       18.83       16.11      1.46 o 
   0   2   0      222.53      198.16      6.16 o 
   1   2   0       70.58       75.05      2.07 o 
   2   2   0       36.67       43.16      1.32 o 
   3   2   0        1.84        5.28      3.35 o 
   4   2   0        0.04        0.95      2.36 o 
   5   2   0       36.71       44.50      5.88 o 
   6   2   0        0.55        0.82      3.28 o 
  -6   3   0        0.11        0.69      2.01 o 
  -5   3   0       18.78       18.56      4.05 o 
  -4   3   0       12.76       14.98      3.84 o 
  -3   3   0       35.50       27.86      9.09 o 
  -2   3   0      110.32      117.98     13.82 o 
  -1   3   0     1436.73     1271.86     29.47 o 
   0   3   0       90.68       91.95      3.13 o 
   1   3   0      336.79      282.10      4.60 o 
   2   3   0        0.74        1.40      1.25 o 
   3   3   0      268.82      284.49     18.55 o 
   4   3   0       32.30       33.35      5.31 o 
   5   3   0        6.72        4.95      4.44 o 
   6   3   0        0.15        2.55      4.71 o 
  -5   4   0        6.96        3.45      3.90 o 
  -4   4   0        0.59       -0.19      2.04 o 
  -3   4   0        0.01        0.65      1.90 o 
  -2   4   0      219.94      228.32     11.19 o 
  -1   4   0        0.00        0.96      0.57 o 
   0   4   0       22.27       21.31      1.56 o 
   1   4   0       28.55       26.59      0.92 o 
   2   4   0        5.67        2.74      1.53 o 
   3   4   0       12.70       15.38      2.45 o 
   4   4   0      114.78       98.65     21.61 o 
   5   4   0        0.05        4.13      6.12 o 
   6   4   0        1.07       -0.34      4.57 o 
  -5   5   0        2.12        4.50      5.22 o 
  -4   5   0        3.39        0.96      1.59 o 
  -3   5   0       24.76       21.22      3.27 o 
  -2   5   0      278.26      314.78     13.58 o 
  -1   5   0      273.67      274.46      6.09 o 
   0   5   0       24.26       20.40      1.05 o 
   1   5   0        3.40        4.92      1.14 o 
   2   5   0        9.20        5.96      2.81 o 
   3   5   0      236.66      234.41      6.38 o 
   4   5   0      120.77      130.74     12.41 o 
   5   5   0        0.02        0.48      5.11 o 
  -5   6   0       17.80       18.23      4.45 o 
  -4   6   0       24.68       35.60      6.24 o 
  -3   6   0        0.45        0.87      2.68 o 
  -2   6   0        0.07        0.13      0.70 o 
  -1   6   0       79.83       93.37      4.12 o 
   0   6   0      593.41      619.14     15.03 o 
   1   6   0      147.27      150.69      4.47 o 
   2   6   0       61.49       61.92      3.89 o 
   3   6   0      117.97      123.87      5.81 o 
   4   6   0        8.55        4.00      4.25 o 
   5   6   0        7.89       11.39      5.01 o 
  -4   7   0        0.55        0.29      1.35 o 
  -3   7   0        2.53        3.29      1.95 o 
  -2   7   0        0.19        1.14      1.30 o 
  -1   7   0        7.78        4.95      2.64 o 
   0   7   0      116.07      134.94     16.21 o 
   1   7   0        2.32        1.16      0.87 o 
   2   7   0      125.71      133.97      5.91 o 
   3   7   0       39.39       37.54      4.69 o 
   4   7   0        0.76        3.07      2.30 o 
   5   7   0        0.81        0.47      3.97 o 
  -4   8   0        0.02       -0.67      3.70 o 
  -3   8   0        0.01        1.30      1.87 o 
  -2   8   0        5.85        3.64      2.69 o 
  -1   8   0        0.39        0.49      0.87 o 
   0   8   0        1.00        1.99      1.40 o 
   1   8   0      235.89      255.32     14.16 o 
   2   8   0      174.50      175.92     14.43 o 
   3   8   0       33.33       29.44      3.47 o 
   4   8   0        0.50        2.19      4.82 o 
  -3   9   0        9.18        6.17      6.31 o 
  -2   9   0        4.84        3.89      3.77 o 
  -1   9   0        8.82        6.16      4.11 o 
   0   9   0        5.29        4.04      2.44 o 
   1   9   0       30.48       35.06      4.11 o 
   2   9   0        2.86        1.41      1.61 o 
   3   9   0        0.06       -0.71      2.14 o 
   4   9   0        0.63        1.32      2.12 o 
  -2  10   0       10.44        9.75      9.85 o 
  -1  10   0        9.02        7.09      8.40 o 
   0  10   0        0.75       -0.64      3.89 o 
   1  10   0        0.98        1.22      1.91 o 
   2  10   0        2.06        1.79      2.84 o 
   3  10   0        0.61        2.02      2.04 o 
  -1  11   0        1.14        1.23      4.52 o 
   0  11   0       27.90       22.04     28.18 o 
   1  11   0       15.67       13.65     18.62 o 
   0 -11   1        3.64        2.80      5.44 o 
  -2 -10   1        0.95        1.56      1.56 o 
  -1 -10   1        3.94        2.12      2.48 o 
   0 -10   1        0.09        0.29      2.62 o 
   1 -10   1       13.17        8.49     10.29 o 
   2 -10   1        6.58        3.95      5.17 o 
  -3  -9   1        0.82        0.27      1.32 o 
  -2  -9   1        8.59        4.55      3.52 o 
  -1  -9   1        3.55        3.83      3.19 o 
   0  -9   1        1.32        0.59      1.35 o 
   1  -9   1       12.79        9.96      2.66 o 
   2  -9   1       18.25       21.71      4.90 o 
   3  -9   1        6.19        3.40      4.37 o 
  -4  -8   1        0.42        3.76      5.45 o 
  -3  -8   1        0.00       -0.54      2.04 o 
  -2  -8   1      177.73      202.19     16.69 o 
  -1  -8   1        0.04        0.75      1.28 o 
   0  -8   1        9.27        7.20      3.22 o 
   1  -8   1       16.04       14.16      3.01 o 
   2  -8   1        0.02        0.88      1.85 o 
   3  -8   1        1.46        0.72      1.65 o 
   4  -8   1        2.20       -0.93      3.95 o 
  -5  -7   1        5.35        9.90      7.59 o 
  -4  -7   1       13.68       20.20      5.70 o 
  -3  -7   1        7.15        7.28      3.35 o 
  -2  -7   1      262.07      264.58     18.44 o 
  -1  -7   1       13.29       15.93      2.52 o 
   0  -7   1       22.53       23.14      1.55 o 
   1  -7   1        0.01        0.44      0.86 o 
   2  -7   1        1.48       -0.13      1.45 o 
   3  -7   1        6.29        8.50      4.09 o 
   4  -7   1       18.56       13.88      4.79 o 
  -5  -6   1        9.86       18.96      7.08 o 
  -4  -6   1       15.93       15.55      4.37 o 
  -3  -6   1      286.33      305.44     16.56 o 
  -2  -6   1        4.25        4.67      2.11 o 
  -1  -6   1       68.98       70.33      5.90 o 
   0  -6   1       31.56       35.54      1.97 o 
   1  -6   1        0.12        0.40      0.89 o 
   2  -6   1        0.14        0.06      1.10 o 
   3  -6   1       34.79       37.24      5.00 o 
   4  -6   1        4.21        3.41      3.45 o 
   5  -6   1        3.31        0.40      2.22 o 
  -5  -5   1       10.88        7.52      5.09 o 
  -4  -5   1       55.99       68.64      7.41 o 
  -3  -5   1       19.65       19.71      1.54 o 
  -2  -5   1       70.82       58.57      3.02 o 
  -1  -5   1        0.00        0.72      0.90 o 
   0  -5   1        1.24        0.47      0.64 o 
   1  -5   1       14.44       17.35      1.34 o 
   2  -5   1        3.02        1.84      1.68 o 
   3  -5   1        0.01        1.68      2.23 o 
   4  -5   1       25.30       29.72      8.44 o 
   5  -5   1        4.94        0.70      1.45 o 
  -5  -4   1        0.01        1.49      3.75 o 
  -4  -4   1        1.10        0.84      4.46 o 
  -3  -4   1       45.07       48.34      2.52 o 
  -2  -4   1      135.82      124.99      4.80 o 
  -1  -4   1       55.49       48.03      1.31 o 
   0  -4   1      153.67      173.59      2.86 o 
   1  -4   1      717.75      711.67      9.34 o 
   2  -4   1       37.32       42.77      2.57 o 
   3  -4   1       29.07       30.63      3.04 o 
   4  -4   1        4.69        1.74      3.26 o 
   5  -4   1       25.19       22.75      5.35 o 
  -6  -3   1        4.26        3.27      5.70 o 
  -5  -3   1        0.02        0.18      4.29 o 
  -4  -3   1       82.25       89.41      7.48 o 
  -3  -3   1      114.83      109.19      7.51 o 
  -2  -3   1        8.15       13.45      1.42 o 
  -1  -3   1        0.99        2.13      1.20 o 
   0  -3   1     1429.37     1343.26     22.09 o 
   1  -3   1      291.86      283.16      6.44 o 
   2  -3   1      176.65      168.12      3.84 o 
   3  -3   1        0.18        1.42      1.43 o 
   4  -3   1        3.82        3.74      2.23 o 
   5  -3   1        3.04        3.22      2.40 o 
   6  -3   1        0.73        1.65      1.48 o 
  -6  -2   1        1.85        2.94      5.21 o 
  -5  -2   1       12.21       21.96      5.52 o 
  -4  -2   1       14.20       14.00      4.52 o 
  -3  -2   1       21.25       24.61      3.70 o 
  -2  -2   1       21.99       23.19      1.29 o 
  -1  -2   1      160.09      117.34      3.82 o 
   0  -2   1     1523.62     1345.39     49.03 o 
   1  -2   1     4947.59     4274.93     91.70 o 
   2  -2   1        7.83       11.14      1.63 o 
   3  -2   1      512.71      554.81     20.74 o 
   4  -2   1       15.21       17.57      2.96 o 
   5  -2   1       16.07       12.16      3.01 o 
   6  -2   1        0.43        0.88      3.28 o 
  -6  -1   1        3.61       11.05      6.36 o 
  -5  -1   1       15.06       13.40      9.05 o 
  -4  -1   1        3.19        8.87      6.81 o 
  -3  -1   1        0.43        2.29      2.77 o 
  -2  -1   1      227.38      210.23     10.13 o 
  -1  -1   1     1606.64     1437.45     31.54 o 
   0  -1   1     1446.51     1236.37     28.06 o 
   1  -1   1     1500.37     1325.87     20.75 o 
   2  -1   1        1.07        0.72      1.02 o 
   3  -1   1       21.86       25.55      1.75 o 
   4  -1   1       62.45       53.76      2.61 o 
   5  -1   1        2.80        2.32      1.88 o 
   6  -1   1        0.00       -1.24      4.10 o 
  -6   0   1        0.15        0.31      3.83 o 
  -5   0   1       13.62       23.31     14.95 o 
  -4   0   1       11.63       17.37      8.02 o 
  -3   0   1      176.51      182.20      6.80 o 
  -2   0   1      670.58      657.80     21.67 o 
   1   0   1       18.18       23.04      1.08 o 
   2   0   1       29.62       28.77      1.22 o 
   3   0   1        0.12        0.64      1.01 o 
   4   0   1        0.10        0.43      1.05 o 
   5   0   1        8.41        1.38      2.83 o 
   6   0   1        0.17       -1.85      4.84 o 
  -6   1   1        4.18       -1.41      4.57 o 
  -5   1   1        7.53        3.51      3.60 o 
  -4   1   1       45.86       61.88      2.65 o 
  -3   1   1       77.96       82.81      3.66 o 
  -2   1   1      441.50      400.93      6.42 o 
   1   1   1      558.58      513.05     11.69 o 
   2   1   1      206.06      184.80      4.23 o 
   3   1   1      226.88      216.19     20.40 o 
   4   1   1       55.50       60.51      2.81 o 
   5   1   1        1.36        2.82      3.25 o 
   6   1   1       15.12       24.49     13.68 o 
  -6   2   1        0.28        0.34      2.28 o 
  -5   2   1       24.62       11.96      6.69 o 
  -4   2   1        7.57        8.74      4.06 o 
  -3   2   1        4.00        7.61      2.92 o 
  -2   2   1       85.52       81.22      1.84 o 
  -1   2   1     1191.81     1181.01     39.56 o 
   0   2   1      826.57      697.08     12.60 o 
   1   2   1      719.41      624.81      9.32 o 
   2   2   1        0.03        1.96      1.21 o 
   3   2   1       56.52       45.50      2.99 o 
   4   2   1       14.71       11.78      7.25 o 
   5   2   1        0.32        1.37      2.55 o 
   6   2   1        3.55        1.43      2.99 o 
  -6   3   1        6.76        3.22      5.95 o 
  -5   3   1        0.19        1.89      1.93 o 
  -4   3   1      100.02      130.37      8.04 o 
  -3   3   1       43.95       53.43      4.84 o 
  -2   3   1       28.17       26.79      1.43 o 
  -1   3   1       59.35       54.15      1.60 o 
   0   3   1     1046.67      889.97     55.09 o 
   1   3   1       73.12       74.71      1.52 o 
   2   3   1      116.84       93.47      3.05 o 
   3   3   1       36.47       37.51      2.32 o 
   4   3   1       33.62       35.73      5.55 o 
   5   3   1       55.78       71.46      7.48 o 
   6   3   1        2.37        5.42      4.05 o 
  -5   4   1        1.02        0.79      1.05 o 
  -4   4   1        3.58        3.16      2.75 o 
  -3   4   1       14.40       12.40      5.88 o 
  -2   4   1      196.23      210.77      3.87 o 
  -1   4   1      593.91      564.12      9.84 o 
   0   4   1      178.85      178.36      2.91 o 
   1   4   1      762.49      750.09     15.11 o 
   2   4   1      679.19      669.43     17.38 o 
   3   4   1      593.99      713.21    116.83 o 
   4   4   1        8.27        7.38      5.66 o 
   5   4   1       13.51        3.77      5.15 o 
   6   4   1        1.12        5.79      4.03 o 
  -5   5   1        0.75        0.08      1.39 o 
  -4   5   1        0.56        4.18      3.82 o 
  -3   5   1      128.75      140.11      5.09 o 
  -2   5   1       90.05       93.96      4.05 o 
  -1   5   1        0.18        1.28      0.87 o 
   0   5   1      108.51      128.59      2.21 o 
   1   5   1      442.75      468.38     15.47 o 
   2   5   1      124.85      116.58      4.12 o 
   3   5   1       49.07       38.43      3.14 o 
   4   5   1        0.02       -0.99      4.89 o 
   5   5   1        1.95        1.10      4.22 o 
  -5   6   1       18.89       31.53      4.44 o 
  -4   6   1        1.38        0.73      2.61 o 
  -3   6   1       11.59       12.60      2.84 o 
  -2   6   1        0.12        0.43      0.78 o 
  -1   6   1       29.27       28.60      1.73 o 
   0   6   1      248.05      246.47      7.33 o 
   1   6   1        1.70        0.40      0.70 o 
   2   6   1        1.40        0.44      1.07 o 
   3   6   1       19.92       20.54      2.93 o 
   4   6   1        0.50       -0.07      5.01 o 
   5   6   1        4.20        4.92      5.22 o 
  -4   7   1        7.30        8.60      4.82 o 
  -3   7   1        1.48        1.76      1.87 o 
  -2   7   1        1.46        0.63      0.96 o 
  -1   7   1       58.68       59.79      2.61 o 
   0   7   1       11.19       12.09      2.18 o 
   1   7   1      568.19      552.92     24.78 o 
   2   7   1      284.43      315.63      6.68 o 
   3   7   1       14.10       13.93      2.87 o 
   4   7   1       16.80       17.06     16.76 o 
   5   7   1        1.80        2.32      3.16 o 
  -4   8   1        0.00        1.13      2.27 o 
  -3   8   1        2.31        1.19      4.10 o 
  -2   8   1        0.60        1.56      1.48 o 
  -1   8   1       21.43       23.95      2.04 o 
   0   8   1       92.42       68.19     19.39 o 
   1   8   1      121.92      124.54      4.96 o 
   2   8   1        9.10        5.38      5.03 o 
   3   8   1        8.18        8.01      5.44 o 
   4   8   1       15.57       17.54     16.30 o 
  -3   9   1        1.31        1.99      3.25 o 
  -2   9   1        1.05        1.60      2.37 o 
  -1   9   1        2.54        5.19      2.87 o 
   0   9   1        0.11        0.92      1.35 o 
   1   9   1      180.47      193.48     13.20 o 
   2   9   1       15.97       13.43      3.27 o 
   3   9   1        1.86        0.84      1.86 o 
   4   9   1        3.81        3.30      4.52 o 
  -2  10   1        9.74        8.90      6.19 o 
  -1  10   1        6.98        2.29      2.43 o 
   0  10   1        1.94        2.84      3.48 o 
   1  10   1        2.40        1.31      2.54 o 
   2  10   1        0.66        2.00      3.15 o 
   3  10   1        0.10        0.68      1.34 o 
  -1  11   1       16.32       12.57     15.61 o 
   0  11   1        1.86        3.51      4.94 o 
   1  11   1        1.48        0.53      3.24 o 
   2  11   1        2.93        1.45      4.08 o 
  -2 -10   2        4.68        2.76      3.07 o 
  -1 -10   2       13.68       13.10      3.12 o 
   0 -10   2        3.50        1.48      3.16 o 
   1 -10   2        3.90        2.43      5.10 o 
   2 -10   2        0.89       -0.92      6.33 o 
  -3  -9   2        1.15        1.57      2.27 o 
  -2  -9   2        4.29        3.04      3.21 o 
  -1  -9   2        6.28        4.31      3.01 o 
   0  -9   2        0.05       -0.01      2.15 o 
   1  -9   2        0.00        0.53      1.75 o 
   2  -9   2        0.86       -0.79      5.70 o 
   3  -9   2        3.34       -1.19      5.32 o 
  -4  -8   2        0.84       -0.21      4.36 o 
  -3  -8   2        0.15        0.27      1.10 o 
  -2  -8   2        2.64        3.49      2.71 o 
  -1  -8   2        4.57        7.00      3.37 o 
   0  -8   2       25.66       22.52      4.05 o 
   1  -8   2        0.26        0.14      1.40 o 
   2  -8   2       35.35       26.59      3.91 o 
   3  -8   2        3.35        1.19      2.85 o 
  -4  -7   2        4.29        8.68      5.75 o 
  -3  -7   2      304.32      310.92     17.44 o 
  -2  -7   2      135.16      130.78      9.81 o 
  -1  -7   2       15.55       20.32      4.84 o 
   0  -7   2       12.99       15.97      2.46 o 
   1  -7   2       32.74       29.08      3.10 o 
   2  -7   2        0.21       -0.49      1.96 o 
   3  -7   2        0.27        0.53      2.30 o 
   4  -7   2        0.03        1.22      2.43 o 
  -5  -6   2        6.08        8.46      7.18 o 
  -4  -6   2       14.38        3.23      5.12 o 
  -3  -6   2        0.14        1.03      1.44 o 
  -2  -6   2       55.89       55.81      2.49 o 
  -1  -6   2        5.61       11.01      3.36 o 
   0  -6   2        0.72        0.56      0.93 o 
   1  -6   2        1.70        1.73      1.96 o 
   2  -6   2       22.80       30.80      7.22 o 
   3  -6   2       22.77       17.50      9.70 o 
   4  -6   2       14.62       20.29      3.27 o 
   5  -6   2       19.63       12.34      7.95 o 
  -5  -5   2       27.99       28.36     16.98 o 
  -4  -5   2        5.94        6.94      5.39 o 
  -3  -5   2       52.20       51.59      2.30 o 
  -2  -5   2       40.98       47.11      2.60 o 
  -1  -5   2        6.17       10.87      3.60 o 
   0  -5   2      197.85      212.75      8.26 o 
   1  -5   2       41.66       37.07      2.85 o 
   2  -5   2        0.33        1.52      1.70 o 
   3  -5   2       33.64       36.00      4.51 o 
   4  -5   2       44.88       43.18      4.76 o 
   5  -5   2       32.61       23.05      4.43 o 
  -5  -4   2        1.40        1.37      2.31 o 
  -4  -4   2      107.47      125.38     11.62 o 
  -3  -4   2        0.34        2.57      1.16 o 
  -2  -4   2       25.45       22.50      1.48 o 
  -1  -4   2       13.20       10.80      5.86 o 
   0  -4   2      309.66      342.25      7.09 o 
   1  -4   2       20.63       25.30      1.87 o 
   2  -4   2        2.10        1.08      1.60 o 
   3  -4   2       21.69       24.76      3.04 o 
   4  -4   2        0.93        1.86      3.04 o 
   5  -4   2        0.00        0.25      2.48 o 
  -5  -3   2       25.16       18.40     14.01 o 
  -4  -3   2       10.42        8.46      5.83 o 
  -3  -3   2        7.30        9.51      0.96 o 
  -2  -3   2        2.68        2.14      1.16 o 
  -1  -3   2       30.60       42.47      4.47 o 
   0  -3   2      526.23      495.90      9.60 o 
   1  -3   2       19.28       18.13      1.49 o 
   2  -3   2        1.81        7.99      3.43 o 
   3  -3   2        0.06       -0.06      1.88 o 
   4  -3   2       20.32       22.67      3.99 o 
   5  -3   2       21.89       16.11      3.15 o 
  -6  -2   2        0.03        0.42      4.11 o 
  -5  -2   2        1.67        1.30      4.11 o 
  -4  -2   2       94.81       87.83      7.15 o 
  -3  -2   2        5.69        3.70      3.05 o 
  -2  -2   2        0.03        0.71      1.31 o 
  -1  -2   2      362.69      404.51      8.94 o 
   1  -2   2     1153.71     1079.22     17.97 o 
   2  -2   2      190.20      140.19     21.94 o 
   3  -2   2       28.13       33.01      3.02 o 
   4  -2   2       22.72       22.53      2.99 o 
   5  -2   2        0.02        1.57      1.42 o 
   6  -2   2        0.00        1.00      1.90 o 
  -6  -1   2        8.95        5.02      6.19 o 
  -5  -1   2       11.23       16.05     30.38 o 
  -4  -1   2       50.14       55.49      6.39 o 
  -3  -1   2        2.86        2.72      2.70 o 
  -2  -1   2      143.39      147.87      3.40 o 
  -1  -1   2      462.69      417.40      6.38 o 
   0  -1   2     2305.81     1994.93     35.98 o 
   1  -1   2      897.50      848.19     13.77 o 
   2  -1   2       10.69       14.63      1.34 o 
   3  -1   2      140.37      141.81      6.04 o 
   4  -1   2       16.36       15.61      4.25 o 
   5  -1   2        0.38        1.29      1.31 o 
   6  -1   2        0.53        0.22      3.89 o 
  -6   0   2        7.99        6.02      9.90 o 
  -5   0   2        3.59       10.69      4.70 o 
  -4   0   2        0.62        3.47      5.74 o 
  -3   0   2       97.12       98.40      6.80 o 
  -2   0   2      193.78      184.39      7.49 o 
  -1   0   2     1718.60     1456.10     23.45 o 
   0   0   2     1268.62     1052.90     23.02 o 
   1   0   2     1636.62     1454.19     20.33 o 
   2   0   2      402.25      375.51      6.85 o 
   3   0   2       54.05       64.92      2.52 o 
   4   0   2       29.38       21.69      6.23 o 
   5   0   2       12.95        7.92      3.27 o 
   6   0   2        9.11       15.40      9.21 o 
  -6   1   2        0.74        2.96      4.77 o 
  -5   1   2       15.31       29.82      5.06 o 
  -4   1   2       17.82       18.50      2.29 o 
  -3   1   2       31.39       36.87      2.58 o 
  -2   1   2      843.92      823.84     10.69 o 
   0   1   2      382.50      332.70      5.42 o 
   1   1   2      596.79      564.96      9.45 o 
   2   1   2        0.41        1.04      0.82 o 
   3   1   2      209.61      206.35      5.41 o 
   4   1   2       27.24       29.61      2.54 o 
   5   1   2        1.05        0.05      3.72 o 
   6   1   2        0.61       -0.01      2.85 o 
  -6   2   2        2.77        1.87      4.06 o 
  -5   2   2        4.19        5.88      4.86 o 
  -4   2   2       28.10       39.83      3.11 o 
  -3   2   2        4.35        2.95      1.42 o 
  -2   2   2       36.18       42.27      1.46 o 
  -1   2   2      196.01      192.64      4.66 o 
   0   2   2       18.12       16.84      0.67 o 
   1   2   2       16.47       13.78      2.37 o 
   2   2   2      131.47      140.63      3.43 o 
   3   2   2       20.03       19.73      2.00 o 
   4   2   2       22.17       30.15      2.29 o 
   5   2   2        8.95       15.34      9.16 o 
   6   2   2       31.54       38.23      6.55 o 
  -5   3   2        8.69       15.63     12.82 o 
  -4   3   2        3.91        6.53      4.30 o 
  -3   3   2        1.09        4.22      2.71 o 
  -2   3   2      268.52      286.39      6.47 o 
  -1   3   2        0.53        0.44      0.47 o 
   0   3   2     1216.75     1166.16     18.51 o 
   1   3   2      320.38      320.16      6.48 o 
   2   3   2      216.72      226.67      4.30 o 
   3   3   2        3.89        4.49      0.90 o 
   4   3   2       91.63       77.76     10.76 o 
   5   3   2        1.56        0.81      3.11 o 
   6   3   2       45.78       22.14     19.37 o 
  -5   4   2        7.23        6.62      5.89 o 
  -4   4   2       18.23       19.69      4.02 o 
  -3   4   2       55.94       74.77      7.85 o 
  -2   4   2      630.78      645.46     15.69 o 
  -1   4   2       31.85       27.33      1.05 o 
   0   4   2      610.13      593.23     19.28 o 
   1   4   2     1734.47     1654.57     15.98 o 
   2   4   2      745.92      742.35     19.67 o 
   3   4   2        1.07        1.84      1.64 o 
   4   4   2       60.58       63.17      7.71 o 
   5   4   2       16.06        9.78     12.48 o 
   6   4   2        1.15       -1.37      4.09 o 
  -5   5   2       10.56        8.45      7.35 o 
  -4   5   2        0.02        0.47      2.80 o 
  -3   5   2       12.25       11.63      5.56 o 
  -2   5   2       20.05       21.92      1.85 o 
  -1   5   2       39.90       46.30      2.73 o 
   0   5   2      204.13      241.16      6.02 o 
   1   5   2       11.87       11.67      0.81 o 
   2   5   2      206.28      200.82     11.35 o 
   3   5   2      162.98      166.06      9.90 o 
   4   5   2      125.75      122.17     13.08 o 
   5   5   2        0.38        1.22      2.87 o 
   6   5   2        0.01       -0.95      4.12 o 
  -5   6   2       11.79       16.06      4.00 o 
  -4   6   2        0.01        0.31      1.40 o 
  -3   6   2       41.65       34.57      4.37 o 
  -2   6   2        6.75        6.20      0.93 o 
  -1   6   2       53.11       56.25      3.00 o 
   0   6   2        3.08        2.91      0.59 o 
   1   6   2        1.16        1.10      0.76 o 
   2   6   2       56.47       53.69      4.04 o 
   3   6   2       32.48       32.94      2.81 o 
   4   6   2        2.97        3.83      5.45 o 
   5   6   2       47.50       44.07      9.14 o 
  -4   7   2        2.55        3.37      4.12 o 
  -3   7   2        5.04        3.07      2.17 o 
  -2   7   2        0.00        0.58      0.63 o 
  -1   7   2        3.91        3.96      3.66 o 
   0   7   2      264.00      271.13     11.84 o 
   1   7   2        2.72        4.45      1.04 o 
   2   7   2       38.21       34.32      3.11 o 
   3   7   2       24.70       28.61      5.43 o 
   4   7   2        3.10        5.23      4.59 o 
   5   7   2        0.01       -0.51      5.30 o 
  -4   8   2        0.04        1.36      2.09 o 
  -3   8   2        0.30        0.69      1.88 o 
  -2   8   2        0.18        0.82      0.63 o 
  -1   8   2       51.95       50.45      5.22 o 
   0   8   2       38.63       38.40      2.20 o 
   1   8   2      130.14      139.30      5.19 o 
   2   8   2       13.78       13.82      2.71 o 
   3   8   2        4.53        4.02      4.93 o 
   4   8   2        0.08        1.64      3.86 o 
   5   8   2        3.77        0.64      3.86 o 
  -3   9   2        3.24        2.09      3.34 o 
  -2   9   2       17.39       14.91     11.35 o 
  -1   9   2       14.27       17.12      3.29 o 
   0   9   2      362.86      408.36     16.65 o 
   1   9   2      152.71      169.94     11.57 o 
   2   9   2        1.14        2.10      1.57 o 
   3   9   2        0.00        1.28      2.52 o 
   4   9   2        8.56        7.36      7.46 o 
  -3  10   2        4.92        6.44      6.41 o 
  -2  10   2       19.95       26.95      4.67 o 
  -1  10   2       13.71       15.34      2.88 o 
   0  10   2        6.89        7.71      3.31 o 
   1  10   2        5.11        8.95      7.17 o 
   2  10   2       14.90        8.37      6.86 o 
   3  10   2        3.97        1.34      2.32 o 
  -1  11   2        8.88        6.59      9.67 o 
   0  11   2        0.05       -0.97      5.61 o 
   1  11   2        1.42        2.92      4.69 o 
   2  11   2        1.52        2.81      4.92 o 
  -1 -10   3        0.00        0.77      1.80 o 
   0 -10   3        1.10        0.56      2.95 o 
   1 -10   3        2.25        2.27      5.08 o 
  -3  -9   3        1.51        1.27      5.88 o 
  -2  -9   3       13.95       11.43      9.03 o 
  -1  -9   3        1.35        2.12      2.57 o 
   0  -9   3        2.11        0.59      1.43 o 
   1  -9   3       23.87       21.92      4.18 o 
   2  -9   3        5.85        4.58      4.86 o 
  -3  -8   3        5.53        3.33      4.11 o 
  -2  -8   3       52.82       56.45      4.70 o 
  -1  -8   3        9.20       12.81      8.70 o 
   0  -8   3        8.86        7.31      4.77 o 
   1  -8   3       65.87       66.61      6.38 o 
   2  -8   3        9.25        6.75      4.62 o 
   3  -8   3       13.56        5.33      3.97 o 
  -4  -7   3       40.52       21.17     21.43 o 
  -3  -7   3       59.48       54.79      4.34 o 
  -2  -7   3       76.89       84.72     11.17 o 
  -1  -7   3       35.07       34.19      4.26 o 
   0  -7   3        0.28       -0.79      3.02 o 
   1  -7   3        1.58        1.78      1.53 o 
   2  -7   3       25.45       18.08      8.96 o 
   3  -7   3        2.68        1.97      1.92 o 
   4  -7   3        2.59        4.64      2.61 o 
  -4  -6   3        4.05        2.52      6.37 o 
  -3  -6   3       70.04       65.70      4.02 o 
  -2  -6   3        5.61        5.12      5.43 o 
  -1  -6   3        0.19        0.78      2.89 o 
   0  -6   3        7.35        6.84      3.78 o 
   1  -6   3        0.00        0.75      1.76 o 
   2  -6   3        0.01        0.57      2.32 o 
   3  -6   3       25.59       33.96      3.92 o 
   4  -6   3       19.85       11.96      4.95 o 
  -5  -5   3        1.41        2.07      4.44 o 
  -4  -5   3       37.46       35.48      6.77 o 
  -3  -5   3       85.94       78.96      6.76 o 
  -2  -5   3        0.15        0.67      0.71 o 
  -1  -5   3        9.20        7.33      4.35 o 
   0  -5   3       73.00       64.22      5.23 o 
   1  -5   3      139.67      150.90      7.91 o 
   2  -5   3        0.42        0.76      1.52 o 
   3  -5   3        3.80        3.54      3.29 o 
   4  -5   3       41.24       38.50      4.70 o 
   5  -5   3        2.01        2.04      1.71 o 
  -5  -4   3        4.31        8.72      5.77 o 
  -4  -4   3       16.34       20.46      4.81 o 
  -3  -4   3        4.48        7.11      3.23 o 
  -2  -4   3       53.57       52.15      2.96 o 
  -1  -4   3       14.16        9.30      5.38 o 
   0  -4   3        9.81       11.32      2.96 o 
   1  -4   3      210.67      227.03      9.36 o 
   2  -4   3       73.16       68.92      4.81 o 
   3  -4   3       56.04       64.59      5.28 o 
   4  -4   3       36.11       34.69      3.63 o 
   5  -4   3       17.97       12.28      3.83 o 
  -5  -3   3        0.00        1.22      4.65 o 
  -4  -3   3       81.27       93.90      9.59 o 
  -3  -3   3        0.69        0.48      1.44 o 
  -2  -3   3       35.97       35.98      2.19 o 
  -1  -3   3      196.39      207.50     11.51 o 
   0  -3   3       78.87      103.51      2.44 o 
   1  -3   3      498.47      487.73      9.77 o 
   2  -3   3      265.85      246.89     10.04 o 
   3  -3   3       37.01       25.56      9.52 o 
   4  -3   3       27.51       19.18      4.13 o 
   5  -3   3        4.95        2.18      2.89 o 
  -5  -2   3       77.35       45.74     24.32 o 
  -4  -2   3        0.56        0.97      3.58 o 
  -3  -2   3        0.97        1.46      1.25 o 
  -2  -2   3      210.25      247.55      4.90 o 
  -1  -2   3       76.74       89.48      2.10 o 
   0  -2   3       23.30       20.91      0.92 o 
   1  -2   3      107.29       95.34      2.73 o 
   2  -2   3      294.63      282.52      9.97 o 
   3  -2   3       36.78       48.04      4.27 o 
   4  -2   3        2.88        3.40      2.36 o 
   5  -2   3        9.64       16.97      4.17 o 
   6  -2   3        0.22       -2.07      4.14 o 
  -6  -1   3        2.07        1.64      4.18 o 
  -5  -1   3       10.98       10.15      7.15 o 
  -4  -1   3       16.46       12.22      6.74 o 
  -3  -1   3        3.69        6.96      5.86 o 
  -2  -1   3      593.67      572.78      9.72 o 
  -1  -1   3      178.11      169.20      4.43 o 
   0  -1   3       47.42       54.71      1.28 o 
   1  -1   3      733.71      676.30     10.75 o 
   2  -1   3       16.00       17.53      2.12 o 
   3  -1   3       21.38       26.22      2.80 o 
   4  -1   3      129.89      102.42     32.76 o 
   5  -1   3        3.00        2.41      2.27 o 
   6  -1   3        5.00        2.25      4.07 o 
  -6   0   3        1.36        0.22      6.39 o 
  -5   0   3        0.92        0.49      4.62 o 
  -4   0   3        0.02        0.31      0.76 o 
  -3   0   3       10.46        8.68      1.99 o 
  -2   0   3      604.67      604.16     11.44 o 
  -1   0   3      889.60      812.25     13.33 o 
   0   0   3        4.12        7.45      1.04 o 
   1   0   3       52.11       59.31      2.01 o 
   2   0   3      255.13      319.96      6.34 o 
   3   0   3      229.70      269.65     10.03 o 
   4   0   3       24.35       13.76      4.34 o 
   5   0   3        3.39        5.77      2.55 o 
   6   0   3        4.04        8.67      8.45 o 
  -6   1   3        0.26        0.37      2.16 o 
  -5   1   3       15.16       21.82     17.62 o 
  -4   1   3       14.41        6.81      2.68 o 
  -3   1   3       32.17       33.02      2.25 o 
  -2   1   3      322.34      310.91      5.67 o 
  -1   1   3     1007.03     1043.53     34.80 o 
   0   1   3     1277.78     1148.41     20.74 o 
   1   1   3     1654.71     1432.44     36.75 o 
   2   1   3        4.88        2.27      1.49 o 
   3   1   3       77.54       72.92      4.68 o 
   4   1   3        6.43        7.18      4.27 o 
   5   1   3        0.41        0.49      1.35 o 
   6   1   3       23.97       18.95     12.77 o 
  -5   2   3        3.26       10.75      4.60 o 
  -4   2   3        0.02        2.38      2.06 o 
  -3   2   3       85.23       94.60      5.72 o 
  -2   2   3      126.61      112.80      2.95 o 
  -1   2   3      837.56      820.93     25.81 o 
   0   2   3      258.25      242.21      4.27 o 
   1   2   3       62.12       63.36      1.93 o 
   2   2   3       88.03       97.29      2.96 o 
   3   2   3      140.19      144.68      7.68 o 
   4   2   3       13.88       12.17      2.18 o 
   5   2   3      120.49      139.83     10.71 o 
   6   2   3        9.67        1.16      3.86 o 
  -5   3   3        0.16        4.47      4.10 o 
  -4   3   3       66.03       83.10      8.37 o 
  -3   3   3        5.89        2.34      2.52 o 
  -2   3   3       37.74       39.14      1.56 o 
  -1   3   3       10.48        7.23      1.41 o 
   0   3   3      262.85      227.34      6.81 o 
   1   3   3      207.81      200.52      6.94 o 
   2   3   3      303.37      294.13      6.63 o 
   3   3   3       20.12       21.32      3.94 o 
   4   3   3        1.27        0.83      1.55 o 
   5   3   3        0.02        0.59      3.11 o 
   6   3   3        0.56        0.47      2.60 o 
  -5   4   3       41.72       38.06      6.76 o 
  -4   4   3      106.23      137.03     13.28 o 
  -3   4   3       12.63       15.80      3.06 o 
  -2   4   3       35.28       33.91      9.09 o 
  -1   4   3        2.15        3.06      0.68 o 
   0   4   3      158.54      180.92      4.01 o 
   1   4   3       24.85       24.98      1.09 o 
   2   4   3      400.28      401.24      9.28 o 
   3   4   3       43.15       46.12      3.60 o 
   4   4   3        8.84        9.71      1.03 o 
   5   4   3        0.04        2.54      4.65 o 
   6   4   3       24.01       11.80     10.70 o 
  -5   5   3        1.04        0.24      1.41 o 
  -4   5   3        1.12       -0.18      1.79 o 
  -3   5   3       77.18       81.66      5.06 o 
  -2   5   3       29.66       29.65      2.22 o 
  -1   5   3        4.76        6.91      3.94 o 
   0   5   3       67.16       57.13      4.50 o 
   1   5   3     1813.64     1913.12     13.03 o 
   2   5   3       45.39       48.51      2.28 o 
   3   5   3       72.29       71.45      5.07 o 
   4   5   3       15.72       12.56     13.38 o 
   5   5   3        1.13        3.08      6.21 o 
   6   5   3        0.06        0.48      1.87 o 
  -5   6   3        0.50        0.42      2.29 o 
  -4   6   3        6.97        3.53      2.66 o 
  -3   6   3       16.43        7.59      5.18 o 
  -2   6   3       49.34       46.72      2.97 o 
  -1   6   3        0.50        0.30      1.92 o 
   0   6   3      152.74      171.15      8.30 o 
   1   6   3        0.63        0.94      0.92 o 
   2   6   3        7.16        6.41      2.21 o 
   3   6   3        8.18        7.19      8.17 o 
   4   6   3       35.14       34.10      6.62 o 
   5   6   3       17.01        8.67     10.36 o 
  -4   7   3        0.93       -0.21      2.70 o 
  -3   7   3        0.04        0.99      1.11 o 
  -2   7   3        1.79        2.60      1.07 o 
  -1   7   3        5.95        6.32      3.92 o 
   0   7   3       45.15       48.72      4.37 o 
   1   7   3       35.80       38.73      2.18 o 
   2   7   3        3.89        2.86      2.39 o 
   3   7   3       22.63        3.56      4.43 o 
   4   7   3       44.64       35.81      5.66 o 
   5   7   3       16.94        9.18      4.95 o 
  -4   8   3        0.12        0.57      2.08 o 
  -3   8   3        0.05        0.46      2.83 o 
  -2   8   3        4.61        1.44      2.51 o 
  -1   8   3        0.04        0.84      1.69 o 
   0   8   3      496.04      514.29     23.17 o 
   1   8   3      133.48      133.24      5.18 o 
   2   8   3       13.88       13.89      3.05 o 
   3   8   3        0.13        0.32      2.15 o 
   4   8   3        1.51        0.53      3.06 o 
   5   8   3        0.53        2.19      3.96 o 
  -3   9   3        0.08        2.72      3.33 o 
  -2   9   3        0.29        0.05      2.10 o 
  -1   9   3      150.55      170.49     14.82 o 
   0   9   3        0.05        0.24      1.60 o 
   1   9   3        6.84        3.20      2.64 o 
   2   9   3        7.67        6.07      2.74 o 
   3   9   3        7.22        6.90      6.95 o 
   4   9   3        0.06        0.36      1.83 o 
  -3  10   3        0.00        1.01      2.15 o 
  -2  10   3        1.75        3.90      4.40 o 
  -1  10   3       28.88       30.74      3.20 o 
   0  10   3       42.73       62.20      8.53 o 
   1  10   3       10.72       11.14      9.76 o 
   2  10   3        1.62        0.77      1.58 o 
   3  10   3        0.21        1.53      3.34 o 
  -2  11   3        1.98        2.60      3.01 o 
  -1  11   3        0.01       -0.42      2.21 o 
   0  11   3        1.17        0.14      1.41 o 
   1  11   3        0.05       -0.65      3.66 o 
   2  11   3        0.25        0.35      2.63 o 
  -2  -9   4       10.17        7.97      9.10 o 
  -1  -9   4       18.88       18.89      4.94 o 
   0  -9   4        2.48        0.06      2.66 o 
   1  -9   4       11.95        6.83      5.88 o 
   2  -9   4        1.60        0.54      1.83 o 
  -3  -8   4        0.02        1.15      2.65 o 
  -2  -8   4        0.01        1.18      1.59 o 
  -1  -8   4        1.14        1.44      2.30 o 
   0  -8   4       25.16       26.63      3.99 o 
   1  -8   4        0.00       -0.35      2.99 o 
   2  -8   4       15.32       15.17      3.75 o 
   3  -8   4        3.25        1.91      2.26 o 
  -4  -7   4       23.63       18.76     19.46 o 
  -3  -7   4       22.22        9.93      8.60 o 
  -2  -7   4       33.77       35.36      4.91 o 
  -1  -7   4        2.72        0.98      1.89 o 
   0  -7   4       21.52       17.13      5.34 o 
   1  -7   4      151.30      178.64     16.30 o 
   2  -7   4        9.64        6.60      4.16 o 
   3  -7   4        1.81        1.40      1.62 o 
   4  -7   4        0.93        1.07      1.82 o 
  -4  -6   4       74.83       42.09     28.61 o 
  -3  -6   4        2.31        2.00      2.75 o 
  -2  -6   4        7.49        6.39      3.34 o 
  -1  -6   4        2.31        1.05      2.78 o 
   0  -6   4       12.32       17.71     10.72 o 
   1  -6   4       14.98       13.62      3.84 o 
   2  -6   4        9.79        6.05      4.34 o 
   3  -6   4        0.47        0.42      2.52 o 
   4  -6   4        3.40        1.46      2.69 o 
  -5  -5   4        8.98       -0.22      5.81 o 
  -4  -5   4       20.41       20.12     16.00 o 
  -3  -5   4        2.81        3.94      2.57 o 
  -2  -5   4       29.42       24.65      1.54 o 
  -1  -5   4       10.45        6.80      5.40 o 
   0  -5   4       54.81       64.63      5.88 o 
   1  -5   4       13.60       12.72      3.44 o 
   2  -5   4        3.11        1.27      1.63 o 
   3  -5   4       34.53       28.54      4.35 o 
   4  -5   4       50.65       34.17     11.26 o 
   5  -5   4        0.60        0.34      2.54 o 
  -5  -4   4        0.63        1.40      3.69 o 
  -4  -4   4       14.01        7.40      6.45 o 
  -3  -4   4        2.90        4.87      1.89 o 
  -2  -4   4        3.10        1.05      2.22 o 
  -1  -4   4        0.08        2.63      2.55 o 
   0  -4   4        0.48        2.43      3.92 o 
   1  -4   4       41.03       42.22      2.72 o 
   2  -4   4       44.05       50.72      4.77 o 
   3  -4   4       91.23       90.89      7.99 o 
   4  -4   4      119.89       91.86     31.01 o 
   5  -4   4        0.58        0.51      2.29 o 
  -5  -3   4       24.58       14.79     14.07 o 
  -4  -3   4       10.06       16.59      9.11 o 
  -3  -3   4        1.42        0.13      1.82 o 
  -2  -3   4       41.15       27.16     11.46 o 
  -1  -3   4      620.06      748.09     36.88 o 
   0  -3   4      125.92      121.91      4.91 o 
   1  -3   4       54.58       54.99      2.80 o 
   2  -3   4        2.94        2.21      1.96 o 
   3  -3   4       18.12        7.17      7.00 o 
   4  -3   4        0.43        0.39      2.26 o 
   5  -3   4       13.25       14.39      3.67 o 
  -5  -2   4       13.32        5.53      6.31 o 
  -4  -2   4        4.90        1.96      2.87 o 
  -3  -2   4        1.58        2.31      2.12 o 
  -2  -2   4        1.89        1.56      1.49 o 
  -1  -2   4      151.76      160.05      4.49 o 
   0  -2   4       88.83       77.89      1.79 o 
   1  -2   4       41.53       41.25      2.46 o 
   2  -2   4       16.90       19.42     10.32 o 
   3  -2   4       18.17       19.64      5.57 o 
   4  -2   4       55.59       56.67      5.30 o 
   5  -2   4       19.95       13.71      4.03 o 
  -5  -1   4        6.35        0.75      5.07 o 
  -4  -1   4        9.46        9.43      7.87 o 
  -3  -1   4       17.53       21.28      2.69 o 
  -2  -1   4       18.04       17.12      1.83 o 
  -1  -1   4      113.18      116.18      3.05 o 
   0  -1   4        2.41        6.80      1.02 o 
   1  -1   4      804.20      805.94     17.37 o 
   2  -1   4     1221.15     1259.90     34.81 o 
   3  -1   4      171.08      207.40     13.24 o 
   4  -1   4        4.81        2.76      3.71 o 
   5  -1   4        0.77        0.05      1.58 o 
   6  -1   4        3.57        4.79      3.88 o 
  -5   0   4        9.38       10.77     10.22 o 
  -4   0   4        2.69        1.11      0.89 o 
  -3   0   4       23.08       34.22      3.62 o 
  -2   0   4      206.81      214.76      6.57 o 
  -1   0   4        2.39        0.04      1.37 o 
   0   0   4      129.56      111.87      3.85 o 
   1   0   4      826.29      764.52     12.54 o 
   2   0   4       69.20       66.83      3.44 o 
   3   0   4       17.34       21.34      2.74 o 
   4   0   4        0.28        3.45      2.95 o 
   5   0   4        3.31        4.62      2.83 o 
   6   0   4        5.30        0.77      4.08 o 
  -5   1   4        1.26        1.11      3.35 o 
  -4   1   4        0.66        0.69      1.52 o 
  -3   1   4        0.86       -0.05      1.55 o 
  -2   1   4      144.94      141.32      3.79 o 
  -1   1   4       89.54       93.99      2.65 o 
   0   1   4       95.74      105.37      2.49 o 
   1   1   4       63.61       53.56      1.85 o 
   2   1   4      300.64      370.45     10.79 o 
   3   1   4       10.67       16.47      4.14 o 
   4   1   4       10.75        7.49      3.28 o 
   5   1   4       26.54       30.14      3.32 o 
   6   1   4        1.16        7.00      4.94 o 
  -5   2   4        6.25       12.29     11.23 o 
  -4   2   4       10.34        3.39      5.65 o 
  -3   2   4      472.94      415.20     21.12 o 
  -2   2   4     1736.39     1694.69     20.55 o 
  -1   2   4        5.89        3.43      1.76 o 
   0   2   4       28.40       30.39      1.19 o 
   1   2   4      164.15      154.00      4.70 o 
   2   2   4        0.61        0.04      2.31 o 
   3   2   4      182.63      188.00      9.07 o 
   4   2   4       23.53       24.86      3.22 o 
   5   2   4        0.02        1.16      1.68 o 
   6   2   4        2.93        0.75      5.22 o 
  -5   3   4       10.22        9.77      8.54 o 
  -4   3   4        2.32       11.45      7.71 o 
  -3   3   4        1.45        1.90      4.38 o 
  -2   3   4       70.12       83.25      3.26 o 
  -1   3   4      211.19      197.85      6.01 o 
   0   3   4      539.12      475.69      9.97 o 
   1   3   4       53.73       62.26      2.32 o 
   2   3   4      208.79      203.66      6.20 o 
   3   3   4        4.69        3.25      3.28 o 
   4   3   4      104.18      115.05      7.07 o 
   5   3   4       25.77       16.89     18.49 o 
   6   3   4       13.98        5.75      5.26 o 
  -5   4   4       27.04       30.82      6.71 o 
  -4   4   4        7.50        6.88      7.90 o 
  -3   4   4        0.55        2.28      2.49 o 
  -2   4   4       18.70       18.79      1.38 o 
  -1   4   4       79.83       79.06      3.04 o 
   0   4   4      220.43      155.01     35.14 o 
   1   4   4      148.34      197.33      3.34 o 
   2   4   4       11.78       21.30      1.70 o 
   3   4   4       19.81       19.28      2.09 o 
   4   4   4        3.21        3.08      1.37 o 
   5   4   4      293.75      282.84     13.29 o 
   6   4   4        0.06        0.84      2.98 o 
  -5   5   4        0.83        1.75      2.71 o 
  -4   5   4       21.25       26.38     11.66 o 
  -3   5   4       32.67       24.51      2.88 o 
  -2   5   4        9.31        3.50      3.88 o 
  -1   5   4       23.24       29.85      3.81 o 
   0   5   4      347.62      381.22     11.52 o 
   1   5   4        0.31        2.69      1.68 o 
   2   5   4       80.56       93.32      4.29 o 
   3   5   4        6.95        9.11      1.80 o 
   4   5   4        8.17        4.14      6.19 o 
   5   5   4       16.16       10.52     10.79 o 
   6   5   4        0.39       -0.08      6.02 o 
  -5   6   4        0.75       -0.65      2.20 o 
  -4   6   4        7.80        4.78      3.45 o 
  -3   6   4        0.00       -0.14      1.78 o 
  -2   6   4        3.41        1.49      0.92 o 
  -1   6   4        0.00        1.26      1.88 o 
   0   6   4       45.36       46.61      4.57 o 
   1   6   4        7.04        9.41      1.07 o 
   2   6   4       21.52       22.85      3.91 o 
   3   6   4        5.02        3.49      4.86 o 
   4   6   4       10.27        9.39      8.78 o 
   5   6   4        3.12        2.64      4.61 o 
  -4   7   4       11.44        5.85      5.96 o 
  -3   7   4        5.26        4.41      3.44 o 
  -2   7   4        5.61        6.26      2.21 o 
  -1   7   4        0.63        2.81      2.93 o 
   0   7   4       39.52       48.82      3.97 o 
   1   7   4       27.17       28.87      1.64 o 
   2   7   4       18.29       26.68      4.90 o 
   3   7   4        0.94        1.76      3.21 o 
   4   7   4       35.49       36.45      6.96 o 
   5   7   4        1.82        2.86      5.49 o 
  -4   8   4        3.07        2.77      4.42 o 
  -3   8   4        1.78        1.39      2.51 o 
  -2   8   4        0.12        1.72      2.02 o 
  -1   8   4      123.64      135.58     10.80 o 
   0   8   4       29.84       35.42      3.55 o 
   1   8   4       25.26       27.45      2.63 o 
   2   8   4       20.78       18.16      3.65 o 
   3   8   4        1.30        8.39      9.67 o 
  -3   9   4        2.41        2.22      3.42 o 
  -2   9   4       17.48       13.73     10.80 o 
  -1   9   4      159.06      181.50     15.44 o 
   0   9   4       28.69       28.25      5.09 o 
   1   9   4        2.22        2.51      2.08 o 
   2   9   4        2.81        1.19      2.41 o 
   3   9   4       11.18        6.53      6.06 o 
   4   9   4        0.91        1.38      4.16 o 
  -3  10   4        0.05        1.98      2.29 o 
  -2  10   4       29.59       26.54      6.84 o 
  -1  10   4       23.70       18.06     10.20 o 
   0  10   4       68.01       57.88      4.13 o 
   1  10   4        9.73        6.07      4.76 o 
   2  10   4        0.01       -0.26      3.11 o 
   3  10   4       13.24        6.34      7.50 o 
  -2  11   4        4.52        2.33      2.78 o 
  -1  11   4       14.78       10.37      6.73 o 
   0  11   4        0.02       -0.04      2.52 o 
   1  11   4        2.94        2.40      2.60 o 
   2  11   4        1.36       -0.82      3.15 o 
  -1  -9   5       12.16        6.98      5.16 o 
   0  -9   5        9.90        3.11      3.32 o 
   1  -9   5        0.15        0.80      2.03 o 
  -2  -8   5       13.59        9.70      6.43 o 
  -1  -8   5       10.41       12.54      9.87 o 
   0  -8   5       55.41       59.31      6.59 o 
   1  -8   5       18.74       18.09      3.86 o 
   2  -8   5        0.17        0.53      2.24 o 
  -3  -7   5        0.03        0.21      1.11 o 
  -2  -7   5        0.16        0.52      3.29 o 
  -1  -7   5       98.81      100.68      6.14 o 
   0  -7   5       77.71       79.63      7.39 o 
   1  -7   5       16.61       20.15      4.93 o 
   2  -7   5        8.30        8.52      7.25 o 
   3  -7   5        0.77        1.55      2.34 o 
  -4  -6   5        3.35        5.58      9.10 o 
  -3  -6   5       11.01        8.01      6.73 o 
  -2  -6   5       13.93        8.94      5.96 o 
  -1  -6   5       25.48       23.41      3.99 o 
   0  -6   5       11.90        9.95      7.03 o 
   1  -6   5       10.10        8.54      7.37 o 
   2  -6   5        0.05        0.76      1.84 o 
   3  -6   5        2.69        0.75      1.69 o 
   4  -6   5        1.07        3.44      2.31 o 
  -4  -5   5       21.24       12.83     20.17 o 
  -3  -5   5        0.09       -0.17      2.44 o 
  -2  -5   5        2.96        3.40      2.62 o 
  -1  -5   5        3.12        3.76      3.39 o 
   0  -5   5        3.49        3.34      2.67 o 
   1  -5   5       11.90        9.39      2.90 o 
   2  -5   5       52.32       46.88      4.88 o 
   3  -5   5       92.96       61.53     31.10 o 
   4  -5   5       13.34       10.43      4.75 o 
  -5  -4   5       23.30       18.93      9.93 o 
  -4  -4   5        1.27       -1.21      4.16 o 
  -3  -4   5        1.63        3.68      2.66 o 
  -2  -4   5        0.17        0.34      0.79 o 
  -1  -4   5        1.35       -0.37      2.67 o 
   0  -4   5       84.90       90.56      8.42 o 
   1  -4   5       28.34       26.82      1.68 o 
   2  -4   5        0.05        0.19      2.67 o 
   3  -4   5      168.79      181.42     13.81 o 
   4  -4   5       23.17       16.42      6.28 o 
   5  -4   5        0.83        1.33      2.19 o 
  -5  -3   5        0.70        3.07      3.60 o 
  -4  -3   5        0.52        0.39      4.64 o 
  -3  -3   5        2.12        3.82      2.24 o 
  -2  -3   5       37.42       35.17      3.43 o 
  -1  -3   5       34.09       41.93      2.07 o 
   0  -3   5       26.43       23.00      1.90 o 
   1  -3   5       55.50       59.58      3.31 o 
   2  -3   5       29.00       32.99      4.58 o 
   3  -3   5      347.23      331.15     15.53 o 
   4  -3   5       29.98       27.78      9.21 o 
   5  -3   5        3.16        0.92      2.28 o 
  -5  -2   5        0.82        0.75      3.97 o 
  -4  -2   5        0.09        1.36      6.02 o 
  -3  -2   5        2.33        1.68      1.23 o 
  -2  -2   5      234.67      246.27     10.67 o 
  -1  -2   5       51.17       60.62      2.25 o 
   0  -2   5      129.79      120.73      3.17 o 
   1  -2   5      172.21      170.30      4.97 o 
   2  -2   5      433.55      459.49     23.13 o 
   3  -2   5        3.03        5.20      3.14 o 
   4  -2   5       54.82       51.14      5.19 o 
   5  -2   5        3.10        1.64      1.85 o 
  -5  -1   5        1.89        1.87      3.11 o 
  -4  -1   5       15.90       17.01      6.51 o 
  -3  -1   5        5.57        3.84      1.55 o 
  -2  -1   5      113.30      110.57      4.60 o 
  -1  -1   5      181.33      181.45     10.23 o 
   0  -1   5        5.27        7.41      0.96 o 
   1  -1   5      435.03      416.06      8.40 o 
   2  -1   5        3.01        4.33      3.06 o 
   3  -1   5       29.84       28.82      5.84 o 
   4  -1   5       12.94       14.98      9.07 o 
   5  -1   5        0.35        0.88      2.69 o 
   6  -1   5        3.21        1.01      2.98 o 
  -5   0   5        2.79        1.79      3.94 o 
  -4   0   5       11.84        9.67      6.99 o 
  -3   0   5        7.29       10.05      1.36 o 
  -2   0   5       70.28       72.34      5.32 o 
  -1   0   5      378.23      394.87      7.12 o 
   0   0   5        1.09        2.45      1.17 o 
   1   0   5      693.11      701.61      9.91 o 
   2   0   5      655.06      729.25     15.01 o 
   3   0   5       38.78       43.14      4.90 o 
   4   0   5       45.92       49.58      4.72 o 
   5   0   5        5.86        5.69      3.00 o 
   6   0   5        4.31        3.68      2.98 o 
  -5   1   5        2.82        3.08      4.35 o 
  -4   1   5        0.04        2.34      5.70 o 
  -3   1   5      262.96      275.21      7.16 o 
  -2   1   5      270.27      274.94     12.95 o 
  -1   1   5       17.65       17.28      1.79 o 
   0   1   5      305.55      275.38      7.76 o 
   1   1   5     1711.73     1780.94     63.57 o 
   2   1   5       83.19      106.33      5.86 o 
   3   1   5       58.01       60.39      5.14 o 
   4   1   5        5.34        4.42      2.87 o 
   5   1   5       11.04        7.35      5.31 o 
   6   1   5        0.00        2.81      4.59 o 
  -5   2   5        1.62        1.41      4.13 o 
  -4   2   5      167.05      123.07     12.29 o 
  -3   2   5       17.71       11.81     10.13 o 
  -2   2   5       40.50       57.86     10.39 o 
  -1   2   5        6.95        5.70      3.43 o 
   0   2   5        2.85        3.32      1.50 o 
   1   2   5       58.56       61.49      4.15 o 
   2   2   5        8.10        3.69      2.99 o 
   3   2   5      122.80      130.85      7.31 o 
   4   2   5        0.37        1.61      1.94 o 
   5   2   5       64.06       64.48      5.91 o 
   6   2   5       16.04       26.95      6.93 o 
  -5   3   5        0.00        0.95      3.61 o 
  -4   3   5       47.46       42.24      7.37 o 
  -3   3   5        7.69       -1.29      4.01 o 
  -2   3   5       88.00       87.46      4.57 o 
  -1   3   5       67.52       60.71      2.77 o 
   0   3   5       10.65       12.18      2.72 o 
   1   3   5       16.04       16.99      1.29 o 
   2   3   5       95.98       95.62      4.81 o 
   3   3   5       19.10       23.43      2.81 o 
   4   3   5      110.44      102.06      6.85 o 
   5   3   5       56.21       49.19      5.44 o 
   6   3   5       34.98       22.78     23.29 o 
  -5   4   5        0.59        1.26      2.78 o 
  -4   4   5        6.74       12.24      9.28 o 
  -3   4   5       91.80       89.39     54.20 o 
  -2   4   5       22.99       39.04      3.01 o 
  -1   4   5       69.15       72.00      2.07 o 
   0   4   5       25.73       24.41      1.31 o 
   1   4   5      591.72      593.81     21.45 o 
   2   4   5      110.35       71.61     55.12 o 
   3   4   5        0.21        0.79      3.48 o 
   4   4   5       84.38       93.25      7.44 o 
   5   4   5        1.03       -0.16      5.22 o 
   6   4   5        0.12       -0.96      4.82 o 
  -5   5   5        9.10        5.89      6.60 o 
  -4   5   5        8.22        6.79      8.13 o 
  -3   5   5        1.31       -0.20      2.75 o 
  -2   5   5       40.70       24.23     14.45 o 
  -1   5   5       18.71       20.80      1.52 o 
   0   5   5       49.15       46.95      3.35 o 
   1   5   5       40.08       25.68      8.99 o 
   2   5   5        9.35       17.52      2.79 o 
   3   5   5       38.78       44.72      5.74 o 
   4   5   5       33.90       30.24     19.49 o 
   5   5   5       14.84       12.44     15.62 o 
  -4   6   5       11.51        7.42      8.24 o 
  -3   6   5        4.78        2.36      2.55 o 
  -2   6   5        0.65        0.09      0.66 o 
  -1   6   5       21.69       22.22      5.26 o 
   0   6   5      249.59      280.97     20.91 o 
   1   6   5      126.62      144.59      5.85 o 
   2   6   5        1.63        0.65      1.90 o 
   3   6   5       18.88       17.02     14.49 o 
   4   6   5        4.27        3.74      7.06 o 
   5   6   5        0.07        2.10      3.42 o 
  -4   7   5        5.60        7.01     10.60 o 
  -3   7   5        0.80       -0.85      1.51 o 
  -2   7   5        0.03        1.59      0.69 o 
  -1   7   5       38.63       47.17      4.32 o 
   0   7   5       99.40       93.17      8.70 o 
   1   7   5       58.15       58.09      5.33 o 
   2   7   5        1.47        1.06      1.36 o 
   3   7   5        4.68        9.75     15.87 o 
   4   7   5        4.80        3.09      4.51 o 
   5   7   5        1.26        2.25      3.35 o 
  -4   8   5        3.33        1.91      3.04 o 
  -3   8   5        7.75        5.91      4.86 o 
  -2   8   5        4.94        4.91      4.00 o 
  -1   8   5        0.25        0.32      1.68 o 
   0   8   5       90.40       91.97      8.63 o 
   1   8   5        2.06        1.33      1.39 o 
   2   8   5        2.26        0.82      2.03 o 
   3   8   5       16.68       12.71      3.35 o 
   4   8   5       48.15       47.43      6.84 o 
   5   8   5        1.66        3.50      4.63 o 
  -3   9   5        0.00        0.29      3.37 o 
  -2   9   5       29.27       29.74      4.54 o 
  -1   9   5      203.25      220.93     13.40 o 
   0   9   5        3.25        0.29      2.88 o 
   1   9   5        2.29        0.59      2.63 o 
   2   9   5        0.69        0.57      1.31 o 
   3   9   5        5.30        4.20      4.57 o 
   4   9   5        2.04        1.26      1.48 o 
  -2  10   5        7.98        3.47      3.00 o 
  -1  10   5        8.69        7.42      5.23 o 
   0  10   5       47.62       43.77      4.04 o 
   1  10   5        1.61        0.91      3.24 o 
   2  10   5       19.06       17.93      4.10 o 
   4  10   5        0.18        1.64      1.94 o 
  -1  11   5       13.81        1.49      5.27 o 
   0  11   5        0.00        0.88      2.26 o 
   1  11   5        1.98        1.07      3.57 o 
   2  11   5        2.23        1.15      2.94 o 
  -2  -8   6        1.05        1.53      1.61 o 
  -1  -8   6       17.21       12.79      4.83 o 
   0  -8   6       48.18       40.13      4.49 o 
   1  -8   6        0.27        0.54      1.93 o 
   2  -8   6        1.61        3.03      3.75 o 
  -3  -7   6        2.73        3.42      4.96 o 
  -2  -7   6        9.51        2.28      3.39 o 
  -1  -7   6        5.01        1.97      2.70 o 
   0  -7   6       23.69       19.55      6.01 o 
   1  -7   6        5.90        5.89      4.82 o 
   2  -7   6        6.79        5.26      6.76 o 
   3  -7   6        0.00        0.72      1.67 o 
  -3  -6   6        3.90        3.66      2.84 o 
  -2  -6   6       28.29       22.98      4.66 o 
  -1  -6   6        9.94        4.82      4.41 o 
   0  -6   6       26.85       31.43      4.50 o 
   1  -6   6       22.19       26.51      4.15 o 
   2  -6   6        0.22        1.01      1.85 o 
   3  -6   6        1.27        0.43      2.21 o 
   4  -6   6       10.87        9.46      4.49 o 
  -4  -5   6       11.83       14.33     12.07 o 
  -3  -5   6        3.54        2.54      2.88 o 
  -2  -5   6        0.95        0.65      1.53 o 
  -1  -5   6       10.46        9.75      5.97 o 
   0  -5   6        0.00        0.85      2.54 o 
   1  -5   6        7.43        2.63      2.35 o 
   2  -5   6       23.02       33.99      5.52 o 
   3  -5   6        0.72        1.41      1.67 o 
   4  -5   6       17.62        5.82      5.17 o 
  -4  -4   6       12.58        9.62     13.53 o 
  -3  -4   6        4.23        4.82      2.11 o 
  -2  -4   6       45.48       33.99     12.17 o 
  -1  -4   6       86.97       85.43      6.59 o 
   0  -4   6       28.55       36.86      5.56 o 
   1  -4   6        5.09        6.50      2.81 o 
   2  -4   6       92.90       49.16     33.65 o 
   3  -4   6       70.15       72.25      6.65 o 
   4  -4   6        0.16        1.65      2.55 o 
   5  -4   6        6.52        7.98      3.18 o 
  -4  -3   6        0.88        2.61      3.13 o 
  -3  -3   6       10.15        5.40      5.55 o 
  -2  -3   6       17.73       15.50      2.29 o 
  -1  -3   6        1.01        0.32      0.91 o 
   0  -3   6       10.24       13.71      2.29 o 
   1  -3   6       44.31       39.28      2.94 o 
   2  -3   6      812.64      913.54     20.61 o 
   3  -3   6      122.01      144.68     12.79 o 
   4  -3   6       40.11       39.35      4.60 o 
   5  -3   6        1.69        1.41      2.08 o 
  -5  -2   6        0.30        2.24      3.51 o 
  -4  -2   6        5.96        2.57      3.90 o 
  -3  -2   6       34.53       24.67      3.86 o 
  -2  -2   6       48.07       53.38      2.87 o 
  -1  -2   6        1.51        1.34      0.80 o 
   0  -2   6       31.56       31.52      1.83 o 
   1  -2   6      123.82      151.32      6.36 o 
   2  -2   6       76.98       67.49      7.03 o 
   3  -2   6       43.37       49.45      8.07 o 
   4  -2   6        4.17        3.36      2.55 o 
   5  -2   6        0.39        0.03      1.97 o 
  -5  -1   6        5.25        3.30      4.82 o 
  -4  -1   6       20.57       14.90      5.17 o 
  -3  -1   6        1.46        2.35      2.04 o 
  -2  -1   6       35.39       32.59      3.68 o 
  -1  -1   6        0.01        0.96      1.44 o 
   0  -1   6      109.94      106.53      2.82 o 
   1  -1   6       74.78       73.17      2.66 o 
   2  -1   6       20.42       24.89      4.58 o 
   3  -1   6       39.31       42.35      4.56 o 
   4  -1   6       32.60       29.75      6.41 o 
   5  -1   6       34.86       12.52      7.06 o 
  -5   0   6        0.33        0.83      3.93 o 
  -4   0   6        9.65       11.17      2.41 o 
  -3   0   6       71.13       74.50      4.84 o 
  -2   0   6       78.20       73.63      5.46 o 
  -1   0   6       20.10       24.24      2.38 o 
   0   0   6      160.31      180.68      3.58 o 
   1   0   6      739.53      794.15     22.46 o 
   2   0   6        3.36        4.76      3.05 o 
   3   0   6       10.00       22.20      6.74 o 
   4   0   6       11.24       14.21     10.47 o 
   5   0   6       29.73       33.78      4.79 o 
  -5   1   6        2.06        2.93      3.16 o 
  -4   1   6        1.83        2.83      8.09 o 
  -3   1   6       64.32       55.80      7.44 o 
  -2   1   6        5.56        3.78      4.45 o 
  -1   1   6       22.81       25.92      3.07 o 
   0   1   6      127.45      116.68      4.08 o 
   1   1   6      153.76      171.30      4.92 o 
   2   1   6       57.57       67.67      4.57 o 
   3   1   6       66.37       70.89      5.64 o 
   4   1   6       44.29       23.54     18.00 o 
   5   1   6       15.07       11.98      2.84 o 
   6   1   6        5.54        3.64      4.06 o 
  -5   2   6        2.01        0.95      1.62 o 
  -4   2   6       28.96       10.41     10.85 o 
  -3   2   6       98.64       81.51      7.89 o 
  -2   2   6       64.18       64.61      6.40 o 
  -1   2   6        5.72        9.25      3.81 o 
   0   2   6      247.78      279.65      5.86 o 
   1   2   6      717.68      699.56     22.66 o 
   2   2   6       65.64       63.60      3.17 o 
   3   2   6        2.88        6.23      3.75 o 
   4   2   6       46.36       42.60      4.65 o 
   5   2   6       14.52       12.60      7.27 o 
   6   2   6       10.51       11.20      6.61 o 
  -5   3   6        2.54        1.07      3.46 o 
  -4   3   6       61.97       21.40     15.79 o 
  -3   3   6       88.28       88.08      7.56 o 
  -2   3   6        5.48       10.07      2.82 o 
  -1   3   6      128.13      134.94      3.80 o 
   0   3   6      116.31      134.90      3.84 o 
   1   3   6       30.80       29.07      1.85 o 
   2   3   6      118.00      133.76      7.64 o 
   3   3   6       12.02       11.66      2.73 o 
   4   3   6       49.03       55.79      5.59 o 
   5   3   6       37.15       38.90      3.93 o 
   6   3   6        1.25        1.96      4.43 o 
  -5   4   6        0.00        1.01      4.56 o 
  -4   4   6       23.47       27.61      4.42 o 
  -3   4   6        1.82        6.59      5.88 o 
  -2   4   6        0.01        0.98      1.15 o 
  -1   4   6       48.17       59.32      3.04 o 
   0   4   6      105.80      121.47      4.74 o 
   1   4   6       39.70       42.85      2.53 o 
   2   4   6       57.47       36.45     33.86 o 
   3   4   6        7.00        6.72      4.19 o 
   4   4   6      206.31      211.14     15.13 o 
   5   4   6       62.64       57.19      8.94 o 
   6   4   6        1.23        0.86      1.95 o 
  -5   5   6        2.04        2.99      4.15 o 
  -4   5   6       10.98        3.70      4.63 o 
  -3   5   6        0.95        0.08      1.76 o 
  -2   5   6        6.37        1.76      1.93 o 
  -1   5   6       34.98       36.26      2.26 o 
   0   5   6       23.86       33.67      2.11 o 
   1   5   6      148.62      164.20      7.72 o 
   2   5   6       12.67       11.50      2.69 o 
   3   5   6       43.80       43.81      4.69 o 
   4   5   6      314.41      344.63     38.28 o 
   5   5   6        4.96        2.69      4.53 o 
  -4   6   6        3.23        1.22      2.35 o 
  -3   6   6        5.10        3.33      2.95 o 
  -2   6   6        0.42        0.57      0.81 o 
  -1   6   6      100.51      111.64     12.98 o 
   0   6   6      187.48      187.04     18.96 o 
   1   6   6        0.70       -0.09      0.73 o 
   2   6   6       16.51       13.09      2.83 o 
   3   6   6       11.94       12.05      3.89 o 
   4   6   6        0.72        2.37      3.28 o 
   5   6   6        4.05        4.67      4.76 o 
  -4   7   6        0.42        1.30      5.57 o 
  -3   7   6        0.12        0.56      0.95 o 
  -2   7   6        0.80       -0.20      4.84 o 
  -1   7   6       13.41       14.99     12.37 o 
   0   7   6        0.53       -0.06      3.80 o 
   1   7   6        3.75        2.55      1.69 o 
   2   7   6        3.39        3.51      2.71 o 
   3   7   6       26.64       26.47      5.37 o 
   4   7   6        1.71        3.50      3.85 o 
   5   7   6        2.67        1.95      5.12 o 
  -4   8   6        0.03       -0.07      3.75 o 
  -3   8   6        1.66       -0.03      6.43 o 
  -2   8   6        9.15       11.29     10.51 o 
  -1   8   6       25.38       29.32     26.76 o 
   0   8   6       15.45       15.21     12.18 o 
   1   8   6       33.40       29.68      3.64 o 
   2   8   6       54.99       51.44      4.68 o 
   3   8   6      133.31      123.92      7.92 o 
   4   8   6        1.02       -1.05      4.14 o 
   5   8   6        2.48        2.35      5.44 o 
  -3   9   6       10.28        7.37      6.85 o 
  -2   9   6       18.21       10.21     12.51 o 
  -1   9   6        5.93        6.20      5.02 o 
   0   9   6       52.79       59.29      9.02 o 
   1   9   6        0.12        0.62      2.00 o 
   2   9   6        2.71        3.11      3.34 o 
   4   9   6        6.03        6.07      5.04 o 
  -2  10   6       18.53       14.94     12.93 o 
  -1  10   6        0.07        0.48      1.29 o 
   0  10   6       24.07       24.41      5.15 o 
   1  10   6        5.11        3.39      3.88 o 
   2  10   6        3.74        2.32      3.92 o 
  -1  11   6       31.21       28.87      4.51 o 
   0  11   6        0.34       -0.65      3.91 o 
   1  11   6        6.58        6.98      8.34 o 
   2  11   6        4.17        2.62      5.65 o 
   0  -8   7       10.00        8.95      6.11 o 
  -2  -7   7        0.19        1.03      2.62 o 
  -1  -7   7       87.38       91.87      7.44 o 
   0  -7   7        7.99        4.25      4.16 o 
   1  -7   7       10.94        9.81      9.34 o 
   2  -7   7        5.71        4.17      6.10 o 
  -3  -6   7        0.21        0.29      2.73 o 
  -2  -6   7       16.64        1.99      6.76 o 
  -1  -6   7       38.72       43.85      5.12 o 
   0  -6   7       27.31       20.29     17.02 o 
   1  -6   7        0.04       -0.12      2.70 o 
   2  -6   7        2.02        2.12      3.41 o 
   3  -6   7        3.95        3.14      3.75 o 
  -3  -5   7        0.37        0.38      1.74 o 
  -2  -5   7        2.24        2.03      2.90 o 
  -1  -5   7        0.79       -1.12      3.15 o 
   0  -5   7        7.24        4.34      3.21 o 
   1  -5   7        4.18        3.38      1.49 o 
   2  -5   7        6.28        6.49      2.92 o 
   3  -5   7       17.25        5.74      5.83 o 
   4  -5   7        0.11        0.69      2.19 o 
  -4  -4   7        2.72        7.75      9.78 o 
  -3  -4   7       16.91       14.63      9.71 o 
  -2  -4   7       35.58       17.39     19.36 o 
  -1  -4   7        0.81        0.20      2.86 o 
   0  -4   7        1.02        1.09      2.00 o 
   1  -4   7       94.53      114.68     10.33 o 
   2  -4   7      121.29      125.74      9.63 o 
   3  -4   7       74.45       59.35      5.10 o 
   4  -4   7        0.08        1.32      3.04 o 
  -4  -3   7        9.99        8.63      7.11 o 
  -3  -3   7       35.49       43.76      3.18 o 
  -2  -3   7        0.12        0.64      0.80 o 
  -1  -3   7       25.81       19.68      5.21 o 
   0  -3   7        2.78        1.95      1.27 o 
   1  -3   7      106.41      110.15      3.39 o 
   2  -3   7       56.68       61.73      6.74 o 
   3  -3   7      122.68      137.84     15.86 o 
   4  -3   7        9.75        3.49      3.81 o 
   5  -3   7        2.31        2.95      2.37 o 
  -4  -2   7        0.06       -0.32      4.07 o 
  -3  -2   7        6.84        6.78      2.80 o 
  -2  -2   7        6.58       12.91      3.81 o 
  -1  -2   7      124.68      130.13      7.19 o 
   0  -2   7       91.12       95.28      5.24 o 
   1  -2   7      230.17      242.46     15.34 o 
   2  -2   7      331.10      396.36     16.87 o 
   3  -2   7       16.15       19.29     10.86 o 
   4  -2   7       10.46       10.83      6.34 o 
   5  -2   7        3.97        1.34      1.93 o 
  -5  -1   7        4.90        2.86      5.06 o 
  -4  -1   7       15.16       11.13      5.26 o 
  -3  -1   7       31.24       21.42      4.53 o 
  -2  -1   7       23.41       24.18      2.98 o 
  -1  -1   7       43.97       41.81      3.20 o 
   0  -1   7       26.90       29.29      2.58 o 
   1  -1   7       73.75       74.94      5.05 o 
   2  -1   7       13.28       14.39     10.96 o 
   3  -1   7       67.78       74.63      7.23 o 
   4  -1   7       26.32       20.88     13.69 o 
   5  -1   7        0.73        0.89      3.19 o 
  -5   0   7        0.77        1.65      2.48 o 
  -4   0   7       20.74       20.27      7.57 o 
  -3   0   7        0.06        0.63      2.43 o 
  -2   0   7        2.95        0.88      1.81 o 
  -1   0   7       22.07       22.40      2.97 o 
   0   0   7       46.86       37.56      2.90 o 
   1   0   7        0.01        0.67      2.05 o 
   2   0   7        8.12        9.69      3.96 o 
   3   0   7       12.05       14.65      8.42 o 
   4   0   7        9.73        9.41      6.86 o 
   5   0   7       10.23       10.03      4.21 o 
  -5   1   7        0.91       -0.05      3.50 o 
  -4   1   7        0.43        0.42      2.21 o 
  -3   1   7        7.00        4.36      4.17 o 
  -2   1   7       16.96       25.63      4.02 o 
  -1   1   7       55.80       61.85      4.42 o 
   0   1   7      112.08      140.27      7.27 o 
   1   1   7      577.17      636.15     20.02 o 
   2   1   7        2.83        5.07      2.76 o 
   3   1   7        1.18       -0.05      3.18 o 
   4   1   7       40.02       33.47      7.21 o 
   5   1   7       31.52       27.76      5.10 o 
  -5   2   7       11.29        5.09      4.91 o 
  -4   2   7       43.52       19.18      7.19 o 
  -3   2   7        2.14        2.20      4.07 o 
  -2   2   7      102.74      105.88      8.30 o 
  -1   2   7       10.71       12.87      2.84 o 
   0   2   7      490.99      480.45      9.37 o 
   1   2   7      124.61      116.66      4.56 o 
   2   2   7        6.60        4.43      2.30 o 
   3   2   7       17.07       13.52      8.68 o 
   4   2   7       27.45       24.91      5.50 o 
   5   2   7       21.07       15.71      4.51 o 
  -5   3   7        7.63        0.64      2.93 o 
  -4   3   7        0.09        0.81      3.77 o 
  -3   3   7      200.88      279.86     36.20 o 
  -2   3   7        1.81        1.67      2.45 o 
  -1   3   7      191.51      236.91     11.78 o 
   0   3   7        4.44        3.46      1.73 o 
   1   3   7        2.06        2.46      2.59 o 
   2   3   7        0.55        1.35      1.88 o 
   3   3   7        0.74        2.91      3.42 o 
   4   3   7       97.11       44.64     44.91 o 
   5   3   7        9.45        9.45      3.59 o 
  -5   4   7        1.58        1.13      4.03 o 
  -4   4   7        1.61       -1.07      3.05 o 
  -3   4   7       23.44       25.35      4.85 o 
  -2   4   7        0.37        0.54      1.79 o 
  -1   4   7        1.68        0.07      0.99 o 
   0   4   7        0.72        0.79      0.83 o 
   1   4   7      163.77      159.99      6.45 o 
   2   4   7        0.54        0.79      1.31 o 
   3   4   7      674.96      846.90     19.23 o 
   4   4   7      175.85      172.52     14.23 o 
   5   4   7        3.97        2.57      2.85 o 
  -4   5   7        2.24        4.14      4.05 o 
  -3   5   7        0.31        1.39      1.86 o 
  -2   5   7        1.95        1.37      1.12 o 
  -1   5   7        9.19        6.61      1.27 o 
   0   5   7      100.24      102.39      5.29 o 
   1   5   7       37.95       39.71      2.66 o 
   2   5   7       54.82       29.74     29.20 o 
   3   5   7       74.67       94.45      8.44 o 
   4   5   7       18.74       16.42      6.91 o 
   5   5   7        3.09        1.27      4.01 o 
  -4   6   7        2.42        1.38      2.11 o 
  -3   6   7        2.57        0.64      1.76 o 
  -2   6   7        2.70        1.03      2.24 o 
  -1   6   7       13.37       12.51      2.52 o 
   0   6   7       11.20       10.91      0.98 o 
   1   6   7       28.79       19.47     11.49 o 
   2   6   7        1.72        2.63      2.23 o 
   3   6   7       70.48       77.28      7.23 o 
   4   6   7       65.79       68.83      8.89 o 
   5   6   7        5.16        5.91      6.72 o 
  -4   7   7        2.93        1.59      3.52 o 
  -3   7   7        0.38        1.42      6.64 o 
  -2   7   7       15.33       13.21      2.09 o 
  -1   7   7       91.43      104.89     12.29 o 
   0   7   7        1.33        2.37      3.24 o 
   1   7   7       29.35       23.31      1.45 o 
   2   7   7       22.64       24.20      3.98 o 
   3   7   7        3.32        4.66      2.97 o 
   4   7   7       27.16       33.38      5.48 o 
   5   7   7        0.11        1.49      2.92 o 
  -3   8   7        4.18        4.06      8.15 o 
  -2   8   7        3.66        6.06      5.66 o 
  -1   8   7        0.01        2.05      3.03 o 
   0   8   7       78.30       76.45      9.02 o 
   1   8   7      199.45      213.95     14.47 o 
   2   8   7        1.50        0.27      1.98 o 
   3   8   7       11.73       10.53      5.23 o 
   4   8   7        4.10        4.08      6.41 o 
  -3   9   7        3.93        0.81      6.62 o 
  -2   9   7        2.57        2.04      3.36 o 
  -1   9   7        0.62        1.10      2.36 o 
   0   9   7       30.48       21.08     20.73 o 
   1   9   7       22.63       29.08      7.47 o 
   2   9   7      104.49      112.73     12.64 o 
   3   9   7        2.21        1.36      2.09 o 
   4   9   7        0.00        1.07      2.10 o 
  -2  10   7       41.72       34.70      8.87 o 
  -1  10   7       20.52       25.74      5.59 o 
   0  10   7        0.03       -0.18      2.76 o 
   1  10   7        1.90        3.80      2.69 o 
   2  10   7        2.35        2.04      3.64 o 
   3  10   7        2.87       -0.11      5.11 o 
  -1  11   7        8.36        6.84      9.67 o 
   0  11   7        0.65        0.36      4.19 o 
   1  11   7        0.02        1.18      3.13 o 
   2  11   7        0.17        0.30      4.22 o 
  -1  -7   8        6.78        3.40      3.33 o 
   0  -7   8        5.71        4.00      3.46 o 
   1  -7   8        0.28        0.57      1.26 o 
  -2  -6   8        5.96        5.18      4.95 o 
  -1  -6   8       37.53       41.62      5.59 o 
   0  -6   8        1.20        1.16      2.34 o 
   1  -6   8        0.59        1.89      3.45 o 
   2  -6   8        3.90        8.71      3.78 o 
  -3  -5   8        0.01        1.52      2.68 o 
  -2  -5   8       22.74        4.82      9.39 o 
  -1  -5   8        7.81        7.33      4.71 o 
   0  -5   8        3.94        3.29      3.04 o 
   1  -5   8        0.72       -0.09      4.03 o 
   2  -5   8        0.33        2.09      3.04 o 
   3  -5   8        1.67        1.48      2.57 o 
  -3  -4   8        7.40        7.98      7.19 o 
  -2  -4   8        3.09        2.78      2.74 o 
  -1  -4   8        0.18        0.82      2.12 o 
   0  -4   8       24.94       20.67     14.05 o 
   1  -4   8       60.77       59.39      7.13 o 
   2  -4   8       34.73       25.08      6.89 o 
   3  -4   8        7.77        4.16      4.67 o 
   4  -4   8        8.27        8.04      7.47 o 
  -4  -3   8       21.96       15.65     20.61 o 
  -3  -3   8        5.51        1.41      1.86 o 
  -2  -3   8       30.45       41.06      3.26 o 
  -1  -3   8       13.44       13.44      2.15 o 
   0  -3   8        1.44        1.39      1.29 o 
   1  -3   8      212.23      225.06     17.37 o 
   2  -3   8      124.98      125.36     11.81 o 
   3  -3   8        9.61       11.47      5.47 o 
   4  -3   8        2.86        3.44      2.96 o 
  -4  -2   8        0.07       -1.00      2.95 o 
  -3  -2   8        2.10        8.39      3.52 o 
  -2  -2   8        1.68        2.28      2.03 o 
  -1  -2   8       61.55       65.58      4.05 o 
   0  -2   8      101.18      104.09      5.21 o 
   1  -2   8      317.77      323.50     17.06 o 
   2  -2   8        2.67        1.11      4.08 o 
   3  -2   8       21.43       22.24     11.46 o 
   4  -2   8        0.50        1.70      3.85 o 
   5  -2   8        0.54        0.88      2.09 o 
  -4  -1   8        3.27        1.14      2.40 o 
  -3  -1   8       22.44       20.90      3.13 o 
  -2  -1   8       23.05       29.17      3.89 o 
  -1  -1   8        0.56        1.47      1.44 o 
   0  -1   8       15.28       14.58      3.31 o 
   1  -1   8       10.55        6.64      3.47 o 
   2  -1   8        9.10        8.00      5.65 o 
   3  -1   8        0.20        1.75      1.96 o 
   4  -1   8        6.90        5.86      4.81 o 
   5  -1   8        4.89        3.93      3.39 o 
  -4   0   8        6.83        4.09      2.75 o 
  -3   0   8        2.96        0.67      1.67 o 
  -2   0   8       62.10       61.61      4.44 o 
  -1   0   8      144.07      153.00      5.34 o 
   0   0   8       47.59       41.27      3.61 o 
   1   0   8        0.77        1.28      1.84 o 
   2   0   8       22.92       26.59      5.27 o 
   3   0   8        1.15        1.68      2.59 o 
   4   0   8       49.06       39.36      5.35 o 
   5   0   8        6.83        1.95      2.63 o 
  -4   1   8        1.74        1.72      4.79 o 
  -3   1   8        9.76        6.11      3.43 o 
  -2   1   8       73.58       83.26      6.20 o 
  -1   1   8       49.45       57.47      4.93 o 
   0   1   8      656.90      711.12     21.02 o 
   1   1   8       23.78       26.71      3.03 o 
   2   1   8       10.73       13.62      5.26 o 
   3   1   8        6.65        6.79      4.45 o 
   4   1   8       93.12       93.34      8.32 o 
   5   1   8        2.43        2.30      3.57 o 
  -4   2   8        6.29        4.84      8.62 o 
  -3   2   8        3.77        7.96      5.85 o 
  -2   2   8       11.60       12.24      7.59 o 
  -1   2   8        0.02        0.33      1.58 o 
   0   2   8      121.17      140.12      7.83 o 
   1   2   8       11.42        9.73      8.26 o 
   2   2   8       11.02        6.36      2.98 o 
   3   2   8       22.30       20.67     10.68 o 
   4   2   8      130.83      131.40     13.27 o 
   5   2   8        7.39        7.70      3.56 o 
  -4   3   8        0.97        4.73      3.49 o 
  -3   3   8       20.56       20.18      4.63 o 
  -2   3   8       46.87       56.24      7.08 o 
  -1   3   8        1.89        1.06      1.28 o 
   0   3   8        3.83        1.13      1.53 o 
   1   3   8       23.27       18.43      3.28 o 
   2   3   8        0.08        0.86      1.67 o 
   3   3   8       56.44       65.85      6.28 o 
   4   3   8        0.86       -0.21      1.88 o 
   5   3   8       35.41       28.17      4.21 o 
  -4   4   8       33.35       38.32      7.25 o 
  -3   4   8        9.86       18.56      3.40 o 
  -2   4   8        3.78        7.77      4.90 o 
  -1   4   8       38.01       42.78      4.89 o 
   0   4   8       12.16       16.60      7.14 o 
   1   4   8        0.06        0.59      1.25 o 
   2   4   8       20.32       21.48      4.02 o 
   3   4   8       19.64       19.22     15.96 o 
   4   4   8       11.26       10.07      3.05 o 
   5   4   8        0.51        1.00      2.16 o 
  -4   5   8        4.95        6.89      5.48 o 
  -3   5   8        0.00        0.09      1.87 o 
  -2   5   8       10.41       16.85      3.18 o 
  -1   5   8        5.84        7.44      3.49 o 
   0   5   8       20.26       19.19      1.71 o 
   1   5   8        2.08        1.59      1.68 o 
   2   5   8       56.74       26.68     23.34 o 
   3   5   8      415.41      450.00     24.09 o 
   4   5   8        4.03        3.00      3.05 o 
   5   5   8        0.00        0.69      1.68 o 
  -4   6   8        0.33        2.98      6.50 o 
  -3   6   8        1.17        2.01      2.86 o 
  -2   6   8       40.47       29.88      5.66 o 
  -1   6   8        0.71        0.42      0.61 o 
   0   6   8       11.67       14.02      1.54 o 
   1   6   8       26.68       23.97      1.69 o 
   2   6   8      454.98      519.10     21.16 o 
   3   6   8      157.05      171.74     14.52 o 
   4   6   8       24.76       38.91      5.34 o 
   5   6   8        0.36        0.74      4.04 o 
  -4   7   8        0.89        1.02      6.55 o 
  -3   7   8       11.08        7.04      6.29 o 
  -2   7   8        1.46        0.44      5.08 o 
  -1   7   8       15.79       23.13      5.07 o 
   0   7   8       47.11       11.46     24.85 o 
   1   7   8        1.65        1.11      1.19 o 
   2   7   8        8.67        9.82      5.12 o 
   3   7   8       26.71       28.22      3.79 o 
   4   7   8        0.63        0.06      3.98 o 
   5   7   8        0.78        0.95      3.02 o 
  -3   8   8        0.66       -0.01      5.29 o 
  -2   8   8        0.39        0.18      2.59 o 
  -1   8   8        0.00       -0.99      3.75 o 
   0   8   8       76.11       76.18     10.90 o 
   1   8   8       38.97       43.96      4.27 o 
   2   8   8       29.41       26.57      3.77 o 
   3   8   8        9.53        4.86      3.52 o 
   4   8   8        0.31        2.10      4.07 o 
  -3   9   8        1.23        0.38      3.00 o 
  -2   9   8        0.43        1.65      3.16 o 
  -1   9   8        0.72       -0.48      3.96 o 
   0   9   8       21.40        2.16      2.56 o 
   1   9   8       28.77        2.36      3.82 o 
   2   9   8       18.15       14.19     19.51 o 
   3   9   8        1.18        1.95      2.22 o 
   4   9   8        4.15        1.64      4.47 o 
  -2  10   8        6.46        9.30     10.77 o 
  -1  10   8        4.75        0.44      3.18 o 
   0  10   8        0.48        0.55      3.59 o 
   1  10   8        0.35        0.81      3.00 o 
   2  10   8        2.09        2.38      3.28 o 
   3  10   8        4.11        3.17      6.62 o 
  -1  11   8        0.71        1.54      3.43 o 
   0  11   8        0.02        0.04      4.01 o 
   1  11   8        3.94        2.54      4.46 o 
   2  11   8        1.12        1.32      1.98 o 
  -1  -6   9        0.47        0.13      2.26 o 
   0  -6   9        8.79        9.03      7.92 o 
   1  -6   9        3.36        5.06      5.79 o 
  -2  -5   9        0.12        1.45      3.42 o 
  -1  -5   9       15.40       12.90      9.93 o 
   0  -5   9        0.27        1.29      2.72 o 
   1  -5   9        1.91        2.14      3.26 o 
   2  -5   9        1.60        0.92      4.00 o 
   3  -5   9       15.03       11.49     10.33 o 
  -3  -4   9        1.01        1.24      3.52 o 
  -2  -4   9        0.28        2.42      3.00 o 
  -1  -4   9        9.42        2.44      2.72 o 
   0  -4   9        4.42        4.96      5.67 o 
   1  -4   9        2.68        0.38      2.73 o 
   2  -4   9        0.03        2.51      4.08 o 
   3  -4   9       11.43        9.74      7.70 o 
  -3  -3   9        2.21        3.93      5.12 o 
  -2  -3   9        5.53        6.59      5.53 o 
  -1  -3   9        3.61        1.62      4.02 o 
   0  -3   9      158.67      159.35     14.23 o 
   1  -3   9      201.98      211.54     13.95 o 
   2  -3   9       18.45       14.18      5.95 o 
   3  -3   9       10.38        9.71      6.81 o 
   4  -3   9        0.61        1.16      2.97 o 
  -3  -2   9       14.47       19.52      3.73 o 
  -2  -2   9       13.61       17.02      2.40 o 
  -1  -2   9       10.22       17.79      3.22 o 
   0  -2   9       72.07       69.89      5.47 o 
   1  -2   9        1.78        3.23      2.46 o 
   2  -2   9       14.54       14.20      3.72 o 
   3  -2   9        4.87        4.49      3.22 o 
   4  -2   9        4.20        3.75      3.59 o 
  -4  -1   9        0.11       -0.98      2.93 o 
  -3  -1   9        3.60        7.00      4.58 o 
  -2  -1   9       10.42       14.06      2.62 o 
  -1  -1   9        7.37       12.66      2.76 o 
   0  -1   9       45.15       47.33      5.03 o 
   1  -1   9      104.79       95.99      5.68 o 
   2  -1   9        4.09        5.93      3.58 o 
   3  -1   9        2.07        1.24      2.45 o 
   4  -1   9        1.46        1.05      2.00 o 
   5  -1   9        0.04        1.33      3.01 o 
  -4   0   9        0.11        1.18      2.13 o 
  -3   0   9        8.89       10.84      6.81 o 
  -2   0   9       44.98       52.12      6.23 o 
  -1   0   9       35.68       42.29      4.80 o 
   0   0   9        0.01        0.78      1.34 o 
   1   0   9       36.57       39.98      3.23 o 
   2   0   9        0.17        1.33      3.35 o 
   3   0   9        5.89        5.82      2.89 o 
   4   0   9        1.59       -0.67      2.79 o 
   5   0   9       24.09       13.51     13.73 o 
  -4   1   9        1.33        0.88      2.73 o 
  -3   1   9       54.89       44.48      4.56 o 
  -2   1   9       63.39       74.99      6.25 o 
  -1   1   9      120.81      132.75      6.67 o 
   0   1   9       29.83       30.26      3.08 o 
   1   1   9       58.18       58.90      3.62 o 
   2   1   9       18.77       19.15      5.44 o 
   3   1   9        2.21        3.20      3.28 o 
   4   1   9       46.96       44.47      4.97 o 
   5   1   9        0.00        1.65      2.37 o 
  -4   2   9        0.04        1.82      3.04 o 
  -3   2   9       19.85       12.09      8.41 o 
  -2   2   9       29.20       30.53      4.77 o 
  -1   2   9      103.79      110.64      4.80 o 
   0   2   9      203.64      200.79     11.20 o 
   1   2   9       14.08       12.85      3.88 o 
   2   2   9       27.76       25.43      3.35 o 
   3   2   9      138.70      144.91     11.58 o 
   4   2   9        5.16        2.74      3.43 o 
   5   2   9        0.33        2.64      2.40 o 
  -4   3   9       18.93       24.56      4.89 o 
  -3   3   9       12.03       13.94      9.14 o 
  -2   3   9       13.86       19.97     12.41 o 
  -1   3   9      106.01      112.36      4.68 o 
   0   3   9        0.20        0.62      1.84 o 
   1   3   9        6.35        4.69      3.00 o 
   2   3   9        8.48        7.89      5.41 o 
   3   3   9        1.99        2.86      2.80 o 
   4   3   9       59.20       56.61      5.11 o 
   5   3   9        0.40        1.49      2.32 o 
  -4   4   9        8.40        7.52      5.88 o 
  -3   4   9       12.16       20.24      3.85 o 
  -2   4   9        1.23        1.69      3.05 o 
  -1   4   9       22.66       34.75      3.91 o 
   0   4   9       12.92        9.24      2.34 o 
   1   4   9        0.14       -0.50      2.25 o 
   2   4   9       57.43       52.22      4.88 o 
   3   4   9       27.62       10.17      6.66 o 
   4   4   9        6.69        6.54      3.48 o 
   5   4   9        5.84        7.70      3.38 o 
  -4   5   9        6.78       10.60      8.66 o 
  -3   5   9        1.05        2.33      2.60 o 
  -2   5   9        5.04       11.64      6.85 o 
  -1   5   9        0.31        0.56      1.18 o 
   0   5   9        1.04        2.06      1.93 o 
   1   5   9        9.51       10.49      9.74 o 
   2   5   9      455.10      530.52     17.06 o 
   3   5   9      163.73      157.83     14.04 o 
   4   5   9        9.59        4.86      3.33 o 
   5   5   9        5.28        4.54      3.80 o 
  -4   6   9        0.94        1.91      4.80 o 
  -3   6   9        0.07        0.74      1.61 o 
  -2   6   9        0.25        0.56      1.31 o 
  -1   6   9       39.44       43.40     29.06 o 
   0   6   9        3.92        3.89      3.08 o 
   1   6   9      156.97      172.65     12.33 o 
   2   6   9        7.96        2.90      4.56 o 
   3   6   9        8.56        9.98      3.24 o 
   4   6   9        1.03        2.27      3.46 o 
   5   6   9        2.32        1.66      2.58 o 
  -3   7   9        5.51        2.95      6.34 o 
  -2   7   9        1.48        4.44      5.81 o 
  -1   7   9       11.21       11.62      2.57 o 
   0   7   9        0.69        0.43      0.87 o 
   1   7   9      167.65      184.56     19.52 o 
   2   7   9       11.93        8.74      2.53 o 
   3   7   9        0.67        1.23      2.34 o 
   4   7   9       10.90       10.17     10.10 o 
  -3   8   9        0.27        1.53      3.14 o 
  -2   8   9       18.80       13.47     10.57 o 
  -1   8   9       20.22        2.12      3.21 o 
   0   8   9        0.27        0.40      1.18 o 
   1   8   9       82.23       79.57     20.41 o 
   2   8   9        0.01        0.59      2.03 o 
   3   8   9       11.88       15.87      3.08 o 
   4   8   9        1.39        1.11      3.62 o 
  -2   9   9        1.74       -1.25      4.99 o 
  -1   9   9        0.93        0.03      3.35 o 
   0   9   9       15.65       12.58      4.12 o 
   1   9   9        8.76        4.74      8.78 o 
   2   9   9        0.01       -1.73      5.59 o 
   3   9   9        6.34        6.99      4.80 o 
   4   9   9        9.08        2.83      3.65 o 
  -1  10   9        2.48        1.62      2.52 o 
   0  10   9        4.69        8.44      6.65 o 
   1  10   9       41.25       34.24      6.89 o 
   2  10   9        0.80       -0.59      5.56 o 
   3  10   9        3.42       10.38      8.83 o 
   0  11   9        0.04        0.61      4.42 o 
   1  11   9        2.14        1.27      3.57 o 
   2  11   9        0.30        1.92      6.03 o 
  -1  -5  10        8.38        4.54      5.03 o 
   0  -5  10        1.86       -0.56      3.58 o 
   1  -5  10       15.88        7.49      6.50 o 
   2  -5  10        3.45        0.88      3.43 o 
  -2  -4  10        0.00        0.17      2.41 o 
  -1  -4  10        1.58        0.65      2.40 o 
   0  -4  10        6.34        4.16      4.12 o 
   1  -4  10        6.33        6.41      7.96 o 
   2  -4  10        0.00        0.73      4.17 o 
   3  -4  10        2.76        1.65      2.71 o 
  -3  -3  10        1.92        2.93      6.69 o 
  -2  -3  10        2.57        1.03      2.26 o 
  -1  -3  10        9.78        8.05      7.24 o 
   0  -3  10       32.32       33.21      4.67 o 
   1  -3  10        1.73        1.59      4.10 o 
   2  -3  10        0.00        2.21      3.80 o 
   3  -3  10        0.02        1.23      3.95 o 
  -3  -2  10        0.48        0.26      3.15 o 
  -2  -2  10        3.02        5.37      3.38 o 
  -1  -2  10        1.14        1.49      2.05 o 
   0  -2  10      185.88      186.30     11.16 o 
   1  -2  10       29.89       26.58      4.97 o 
   2  -2  10        5.50        6.22      4.59 o 
   3  -2  10        0.43        0.01      3.47 o 
   4  -2  10        1.06        1.08      3.86 o 
  -3  -1  10        4.46        5.25      4.73 o 
  -2  -1  10        5.68        2.99      2.05 o 
  -1  -1  10      110.78      110.63      6.60 o 
   0  -1  10      195.53      203.38     14.03 o 
   1  -1  10        1.87        2.64      2.51 o 
   2  -1  10       46.17       47.76      8.04 o 
   3  -1  10        1.97        2.44      2.42 o 
   4  -1  10        0.93        1.67      2.32 o 
  -3   0  10        1.25        2.11      2.14 o 
  -2   0  10        1.98        1.34      1.50 o 
  -1   0  10       17.26       26.28      3.90 o 
   0   0  10        0.57        1.87      2.19 o 
   1   0  10        2.69        2.00      2.45 o 
   2   0  10        0.49        0.16      3.94 o 
   3   0  10        2.92        3.24      4.18 o 
   4   0  10       22.28       33.79      5.77 o 
  -4   1  10        0.20        1.13      2.89 o 
  -3   1  10       10.77       11.81      4.24 o 
  -2   1  10       16.75       18.14      3.30 o 
  -1   1  10      234.54      267.54     16.40 o 
   0   1  10        0.00        0.39      2.20 o 
   1   1  10       11.13       13.28      5.27 o 
   2   1  10        4.30        3.84      2.81 o 
   3   1  10       50.64       43.76      8.79 o 
   4   1  10       15.63        5.69      5.14 o 
   5   1  10        0.24       -0.40      3.47 o 
  -4   2  10        0.01        0.76      2.86 o 
  -3   2  10        0.94        0.68      1.80 o 
  -2   2  10      105.29      113.71      8.79 o 
  -1   2  10       56.03       48.88      4.77 o 
   0   2  10       21.59       17.72      2.95 o 
   1   2  10        0.46        1.01      1.99 o 
   2   2  10       10.53        9.56      3.34 o 
   3   2  10        9.76        3.69      2.93 o 
   4   2  10        1.80        1.66      2.45 o 
   5   2  10        0.02        1.35      2.97 o 
  -4   3  10        0.17        1.00      2.32 o 
  -3   3  10        0.41        0.13      1.95 o 
  -2   3  10        3.57        4.34      3.52 o 
  -1   3  10       32.54       29.70      3.79 o 
   0   3  10        0.47        0.85      1.92 o 
   1   3  10        0.03        1.29      1.75 o 
   2   3  10        4.85        5.62      2.61 o 
   3   3  10       48.58       54.01      5.82 o 
   4   3  10        0.55        2.59      3.02 o 
   5   3  10        3.76        2.22      4.19 o 
  -4   4  10        0.66        2.27      2.71 o 
  -3   4  10        0.01        0.13      2.40 o 
  -2   4  10        3.64        0.84      1.60 o 
  -1   4  10       39.04       44.20      4.38 o 
   0   4  10       38.35       38.96      4.97 o 
   1   4  10        8.08        6.70      4.51 o 
   2   4  10       24.93       21.23      4.77 o 
   3   4  10       39.22       38.74      4.34 o 
   4   4  10        9.44        8.85      3.57 o 
   5   4  10        0.01        0.39      2.78 o 
  -3   5  10        5.92       13.14      5.38 o 
  -2   5  10        8.99        6.03      5.42 o 
  -1   5  10        0.26        0.52      1.37 o 
   0   5  10        6.36        2.33      1.88 o 
   1   5  10        9.39        5.36      3.24 o 
   2   5  10      155.50      171.07     14.92 o 
   3   5  10        0.03        0.46      1.95 o 
   4   5  10        0.21        2.19      4.24 o 
   5   5  10        2.02        0.98      1.69 o 
  -3   6  10        0.99        1.50      4.20 o 
  -2   6  10        0.10        3.74      2.96 o 
  -1   6  10        3.55        0.74      1.75 o 
   0   6  10        1.05        1.20      1.78 o 
   1   6  10      101.03      113.13      9.97 o 
   2   6  10      326.49      356.85     29.48 o 
   3   6  10        1.46        5.13      3.50 o 
   4   6  10        1.11        0.90      2.47 o 
  -3   7  10        1.76        1.92      6.09 o 
  -2   7  10        0.09        1.09      5.01 o 
  -1   7  10       40.27       53.07      6.82 o 
   0   7  10        5.93        4.52      5.54 o 
   1   7  10       41.20        7.98     15.92 o 
   2   7  10       16.81        2.45      7.79 o 
   3   7  10        1.85        1.83      2.35 o 
   4   7  10        1.09        0.47      1.56 o 
  -2   8  10       25.98       33.18      5.69 o 
  -1   8  10        1.30        0.26      2.45 o 
   0   8  10       22.27       19.43      5.20 o 
   1   8  10        4.53        4.21      9.19 o 
   2   8  10        1.32        0.99      2.55 o 
   3   8  10        1.00        1.17      2.03 o 
   4   8  10       11.75       10.37      4.20 o 
  -2   9  10        0.94        0.94      2.52 o 
  -1   9  10        2.62        3.17      5.67 o 
   0   9  10       15.39       17.96      8.04 o 
   1   9  10        9.90        9.01      9.12 o 
   2   9  10        8.30        9.97     10.55 o 
   3   9  10        0.16        1.82      3.37 o 
  -1  10  10        0.26        0.70      2.36 o 
   0  10  10       38.59       53.36      9.07 o 
   1  10  10        4.70        2.35      4.11 o 
   2  10  10        6.96        4.49      6.90 o 
  -1  -4  11        0.01        0.02      2.56 o 
   0  -4  11        1.60        0.70      2.66 o 
   1  -4  11        2.66        1.50      3.39 o 
  -2  -3  11        0.08        0.75      2.77 o 
  -1  -3  11       10.06        7.64      7.07 o 
   0  -3  11        4.43        2.15      3.58 o 
   1  -3  11        0.25        0.52      3.18 o 
   2  -3  11        0.21        0.42      3.21 o 
  -2  -2  11        4.68        5.37      3.70 o 
  -1  -2  11       89.90       80.32      7.10 o 
   0  -2  11       84.81       80.94      6.76 o 
   1  -2  11        0.19       -0.08      4.44 o 
   2  -2  11        2.09        2.96      3.88 o 
   3  -2  11        5.38        3.76      4.85 o 
  -3  -1  11        1.53        2.23      4.04 o 
  -2  -1  11       14.12        3.91      2.56 o 
  -1  -1  11       29.64       27.56      3.89 o 
   0  -1  11       26.17       17.63     10.42 o 
   1  -1  11        0.35        1.49      1.48 o 
   2  -1  11        6.92        6.13      3.94 o 
   3  -1  11        1.95        2.98      3.39 o 
   4  -1  11        0.30        2.06      4.07 o 
  -3   0  11        0.00        1.95      2.51 o 
  -2   0  11       14.42       13.62      7.32 o 
  -1   0  11       34.75       31.30      4.82 o 
   0   0  11       14.19        8.45      6.10 o 
   1   0  11       12.09        9.71      3.41 o 
   2   0  11        2.81        0.89      4.68 o 
   3   0  11        0.63       -0.71      3.47 o 
   4   0  11        6.44        9.96      5.71 o 
  -3   1  11        0.13        0.85      1.73 o 
  -2   1  11       45.37       52.69      3.51 o 
  -1   1  11       23.35       29.76      3.41 o 
   0   1  11        3.41        2.31      2.13 o 
   1   1  11        0.16        1.10      1.45 o 
   2   1  11        0.01        1.34      2.59 o 
   3   1  11       26.87       17.89      6.30 o 
   4   1  11        7.81        5.96      5.05 o 
  -3   2  11        7.16        4.96      2.79 o 
  -2   2  11        9.28        8.67      3.57 o 
  -1   2  11        3.15        3.51      2.75 o 
   0   2  11       15.69       18.51      3.68 o 
   1   2  11        2.48        3.03      3.95 o 
   2   2  11        0.28        0.72      3.05 o 
   3   2  11       17.01        9.62      7.54 o 
   4   2  11        0.12        1.09      2.16 o 
  -3   3  11        5.51        4.02      5.40 o 
  -2   3  11       37.26       37.44      3.94 o 
  -1   3  11        5.05        3.79      2.58 o 
   0   3  11        2.42        0.55      1.72 o 
   1   3  11        8.01       10.04      7.52 o 
   2   3  11       17.22       14.07      5.14 o 
   3   3  11       15.28        7.93      4.51 o 
   4   3  11        0.40        1.85      2.37 o 
  -3   4  11        4.09        0.35      2.32 o 
  -2   4  11        5.89        1.65      2.61 o 
  -1   4  11        6.31        5.63      3.65 o 
   0   4  11        0.32        1.28      1.65 o 
   1   4  11        1.50        0.78      2.65 o 
   2   4  11       13.81       13.33      8.45 o 
   3   4  11       20.14       17.01      4.75 o 
   4   4  11        4.70        3.59      4.22 o 
  -3   5  11        0.28        0.71      1.63 o 
  -2   5  11        0.58        0.15      1.90 o 
  -1   5  11        2.52        0.58      2.25 o 
   0   5  11       13.43        8.09      4.07 o 
   1   5  11       18.35       14.58     11.26 o 
   2   5  11      112.75      129.37      8.79 o 
   3   5  11        1.77        0.73      1.73 o 
   4   5  11        0.00        1.15      2.30 o 
  -3   6  11        0.74        0.12      4.10 o 
  -2   6  11        0.05        0.05      1.77 o 
  -1   6  11        6.05        2.02      2.77 o 
   0   6  11       46.34       55.34      5.23 o 
   1   6  11      415.40      411.81     12.28 o 
   2   6  11       15.26       10.85      2.85 o 
   3   6  11        0.19        1.60      2.00 o 
   4   6  11        9.84       10.71      3.01 o 
  -2   7  11       14.35       15.43     19.84 o 
  -1   7  11        1.12        0.93      4.15 o 
   0   7  11        6.47        3.01      2.36 o 
   1   7  11        8.83        4.10      2.45 o 
   2   7  11       17.36        1.51      9.10 o 
   3   7  11        0.76        1.92      2.44 o 
   4   7  11        4.98        5.26      4.39 o 
  -2   8  11        4.02        2.83      6.24 o 
  -1   8  11        0.27        0.93      3.51 o 
   0   8  11        0.45        0.54      5.45 o 
   1   8  11        5.55        4.36      8.35 o 
   2   8  11        4.84        3.46      2.28 o 
   3   8  11        0.00       -0.30      1.36 o 
  -1   9  11        2.09        3.91      4.77 o 
   0   9  11       12.75        3.26      5.77 o 
   1   9  11        1.57        2.49      4.65 o 
   2   9  11        0.81        1.06      5.03 o 
   3   9  11        0.10        2.04      7.27 o 
   0  10  11        9.40        8.79      6.02 o 
   1  10  11        0.04        1.67      3.32 o 
   2  10  11        0.31        0.67      2.25 o 
   0  -3  12        0.31        1.41      2.77 o 
   1  -3  12        0.32        0.95      2.34 o 
  -1  -2  12        9.71        7.71      4.32 o 
   0  -2  12        1.74        0.28      3.06 o 
   1  -2  12        1.82        1.51      3.76 o 
   2  -2  12        0.00        1.90      5.44 o 
  -2  -1  12        7.79        8.95      9.66 o 
  -1  -1  12      123.26      110.04      8.24 o 
   0  -1  12        6.03        4.70      3.69 o 
   1  -1  12        0.54        1.24      3.02 o 
   2  -1  12        1.16        3.70      4.01 o 
   3  -1  12        9.35       13.98      6.03 o 
  -2   0  12       36.34       17.25      5.22 o 
  -1   0  12        0.65        1.84      1.82 o 
   0   0  12        6.51        8.26      4.54 o 
   1   0  12        0.13        1.63      2.49 o 
   2   0  12        0.26       -0.35      3.14 o 
   3   0  12        1.51        1.51      2.88 o 
  -2   1  12        0.27        0.65      2.11 o 
  -1   1  12        0.35        1.42      2.29 o 
   0   1  12        0.56        0.13      1.60 o 
   1   1  12        7.73        6.03      4.29 o 
   2   1  12        0.07        0.96      2.04 o 
   3   1  12        2.63        2.78      3.31 o 
   4   1  12        2.17        2.89      4.85 o 
  -2   2  12        3.77        5.48      3.11 o 
  -1   2  12        2.59        5.92      3.50 o 
   0   2  12        3.51        2.40      3.10 o 
   1   2  12        6.47        4.90      3.54 o 
   2   2  12       53.38       46.49      4.97 o 
   3   2  12        9.11        7.91      5.16 o 
   4   2  12        0.67        1.45      2.82 o 
  -3   3  12       13.57        5.25      7.04 o 
  -2   3  12        4.00        2.88      2.54 o 
  -1   3  12        3.52        0.87      2.51 o 
   0   3  12        0.10        0.97      1.75 o 
   1   3  12       19.49       11.56      4.42 o 
   2   3  12       11.63       14.00      4.20 o 
   3   3  12        3.73        1.58      2.53 o 
   4   3  12        0.16        0.80      2.34 o 
  -2   4  12        0.01       -0.34      2.09 o 
  -1   4  12        1.31        2.83      3.09 o 
   0   4  12        0.99        1.67      1.87 o 
   1   4  12        0.01        0.47      1.59 o 
   2   4  12       33.25       33.03      3.88 o 
   3   4  12        6.87       11.91      4.64 o 
   4   4  12        0.19       -0.61      1.70 o 
  -2   5  12        2.70        1.73      2.25 o 
  -1   5  12       13.80        6.53      5.58 o 
   0   5  12       54.11       59.78      5.35 o 
   1   5  12       49.10       46.28      4.46 o 
   2   5  12       22.21       15.60      3.48 o 
   3   5  12       16.45       18.90      3.62 o 
   4   5  12        7.29        3.76      3.24 o 
  -2   6  12        1.61       -0.49      4.38 o 
  -1   6  12       22.39       18.56      3.87 o 
   0   6  12        9.60        5.24      2.91 o 
   1   6  12        0.76        0.37      1.35 o 
   2   6  12        0.11        2.07      2.03 o 
   3   6  12        9.03        4.58      3.37 o 
   4   6  12        0.01        2.88      3.41 o 
  -2   7  12        0.96        1.09      2.82 o 
  -1   7  12        3.11        2.46      4.17 o 
   0   7  12       55.14       57.87      5.83 o 
   1   7  12       39.37       37.62      3.90 o 
   2   7  12        0.00        0.90      2.14 o 
   3   7  12        1.45        1.68      2.37 o 
  -1   8  12        0.03       -0.60      5.44 o 
   0   8  12       42.94       45.96      7.48 o 
   1   8  12       10.94        9.25      8.11 o 
   2   8  12        3.04        3.80      6.49 o 
   3   8  12        0.97        1.78      2.85 o 
   0   9  12        0.76        0.65      5.02 o 
   1   9  12        0.10        1.72      2.09 o 
   2   9  12        1.70        0.91      4.96 o 
   0  -1  13        2.30        3.01      4.26 o 
   1  -1  13        0.16       -0.16      1.55 o 
   2  -1  13        7.60        7.72      5.32 o 
  -1   0  13        7.53        8.08      4.76 o 
   0   0  13        2.04        1.04      2.47 o 
   1   0  13        6.62        6.17      2.83 o 
   2   0  13        3.24        4.38      4.16 o 
  -1   1  13        5.16        2.85      2.51 o 
   0   1  13        3.12        3.23      2.50 o 
   1   1  13        0.98        0.34      2.11 o 
   2   1  13        0.05        1.46      1.72 o 
   3   1  13        1.60       -0.04      3.67 o 
  -2   2  13        0.26        0.79      1.17 o 
  -1   2  13        1.18        0.49      1.89 o 
   0   2  13        3.02        1.57      1.86 o 
   1   2  13        1.07        1.80      2.37 o 
   2   2  13       10.36        6.69      4.43 o 
   3   2  13        5.48        5.28      4.65 o 
  -2   3  13        0.15        1.27      1.86 o 
  -1   3  13        0.11        2.01      1.68 o 
   0   3  13        1.69        1.12      1.88 o 
   1   3  13       19.12       14.48      6.20 o 
   2   3  13        4.98        4.98      4.14 o 
   3   3  13        0.42        1.58      2.75 o 
  -2   4  13        1.83        1.24      1.66 o 
  -1   4  13        3.57        2.54      2.70 o 
   0   4  13       19.08       18.62      4.87 o 
   1   4  13        8.42        4.63      2.77 o 
   2   4  13        0.20       -0.02      2.79 o 
   3   4  13        0.01        3.03      2.48 o 
  -2   5  13        0.25        1.62      2.06 o 
  -1   5  13        0.99        1.08      1.66 o 
   0   5  13        0.49        1.97      2.06 o 
   1   5  13        7.09        4.70      3.89 o 
   2   5  13        0.83        1.81      3.03 o 
   3   5  13        3.51        1.11      2.36 o 
  -1   6  13        5.15        5.91      5.34 o 
   0   6  13       43.34       25.04     13.00 o 
   1   6  13        5.35        3.20      2.53 o 
   2   6  13       27.22       26.52      4.01 o 
   3   6  13        5.24        2.78      3.78 o 
  -1   7  13       25.28       23.53      5.00 o 
   0   7  13       54.68       48.94      7.66 o 
   1   7  13       17.85       14.27     17.75 o 
   2   7  13        1.75        0.63      2.55 o 
   0   8  13        1.73        0.21      6.13 o 
   1   8  13        1.12        1.99      3.41 o 
   2   8  13        0.02        3.40      4.61 o 
   0   1  14        7.29        5.02      4.78 o 
   1   1  14        2.33        2.56      3.25 o 
   0   2  14       10.61        8.04      5.73 o 
   1   2  14        2.57        1.26      2.42 o 
   2   2  14        2.59        3.34      3.52 o 
  -1   3  14        0.46        0.90      2.51 o 
   0   3  14       15.20        6.57      4.19 o 
   1   3  14        6.15        3.73      2.79 o 
   2   3  14        5.30        2.27      2.19 o 
  -1   4  14        8.54        5.62      3.93 o 
   0   4  14        0.24        1.50      2.14 o 
   1   4  14        0.45       -0.51      2.25 o 
   2   4  14        1.12        1.55      2.67 o 
   0   5  14        0.14       -0.41      2.53 o 
   1   5  14        0.94        1.73      1.72 o 
   2   5  14        0.37        0.26      2.95 o 
   0   6  14        3.50        2.17      2.69 o 
   1   6  14        5.19        4.98      7.80 o 
   2   6  14        0.03        1.80      1.76 o 
   1   7  14        4.19        0.59      2.89 o 
                                                 
